# Supplementary material for: Phylogenomic Analyses Show Repeated Evolution of Hypertrophied Lips Among Lake Malawi Cichlid Fishes
Source: Genome Biol Evol. 2022 Apr 13;14(4):evac051. doi: 10.1093/gbe/evac051 (PMC9017819; doi:10.1093/gbe/evac051)
Supplement: evac051_Supplementary_Data [file evac051_supplementary_data.zip]

Archive with 3 entries (3 files):
- Masonicketal_SupplementaryMaterial.docx
- Supplementary_Table_1.xlsx
- Supplementary_Table_2.xlsx
