# Supplementary material for: Phylogenomic Analyses Show Repeated Evolution of Hypertrophied Lips Among Lake Malawi Cichlid Fishes
Source: Genome Biol Evol. 2022 Apr 13;14(4):evac051. doi: 10.1093/gbe/evac051 (PMC9017819; doi:10.1093/gbe/evac051)
Supplement: evac051_Supplementary_Data [file evac051_supplementary_data.zip › Supplementary_Table_1.xlsx]

## Sheet: table_S1_info
Supplementary Table 1. WGRS specimen voucher information.
Species	Specimen ID	Collection Locality, Date	Accession Number	Reference
Abactochromis labrosus	Abactochromis	Commercially acquired	SAMN24049995	This study
Alticorpus geoffreyi	SAMEA1904331		SAMEA1904331	Malinsky et al. 2018
Alticorpus macrocleithrum	SAMEA1877429		SAMEA1877429	Malinsky et al. 2018
Aristochromis christyi	CDH_4830	Bought from Ester Grant, 28 May 2010	SAMN24049996	This study
Astatotilapia bloyeti	SAMEA4033333		SAMEA4033333	Malinsky et al. 2018
Astatotilapia calliptera Chitimba	SAMEA2661381		SAMEA2661381	Malinsky et al. 2018
Aulonocara sp. yellow	SAMEA2661255		SAMEA2661255	Malinsky et al. 2018
Aulonocara steveni	SAMEA1877440		SAMEA1877440	Malinsky et al. 2018
Buccochromis heterotaenia	CDH_4292	Otter Point, 17 May 2010	SAMN24049997	This study
Buccochromis nototaenia	SAMEA2661239		SAMEA2661239	Malinsky et al. 2018
Buccochromis rhoadesii	SAMEA1877414		SAMEA1877414	Malinsky et al. 2018
Champsochromis caeruelus	SAMEA2661237		SAMEA2661237	Malinsky et al. 2018
Cheilochromis euchilus	CDH_4185	Thumbi West, 16 May 2010	SAMN24049998	This study
Cheilochromis euchilus	CDH_4812	Mbenji, 27 May 2010	SAMN24049999	This study
Chilotilapia rhoadesii	CDH_4829	Bought from Ester Grant, 28 May 2010	SAMN24050000	This study
Chilotilapia rhoadesii	SAMEA2661227		SAMEA2661227	Malinsky et al. 2018
Copadichromis borleyi	Copad_Lab_1	laboratory reared	SAMN24050001	This study
Copadichromis eucinostomus	CDH_4561	Mazinizi Reef, 22 May 2010	SAMN24050002	This study
Copadichromis quadrimaculatus	SAMEA1904324		SAMEA1904324	Malinsky et al. 2018
Copadichromis trimaculatus	SAMEA2661222		SAMEA2661222	Malinsky et al. 2018
Copadichromis virginalis	SAMEA1904329		SAMEA1904329	Malinsky et al. 2018
Ctenopharynx intermedius	SAMEA2661230		SAMEA2661230	Malinsky et al. 2018
Ctenopharynx nitidus	SAMEA2661242		SAMEA2661242	Malinsky et al. 2018
Cynotilapia afra	SAMEA2661253		SAMEA2661253	Malinsky et al. 2018
Cynotilapia axelrodi	SAMEA2661257		SAMEA2661257	Malinsky et al. 2018
Cyrtocara moorei	CDH_5099	Sand at Otter Point, 5 June 2010	SAMN24050003	This study
Dimidiochromis compressiceps	SAMEA2661251		SAMEA2661251	Malinsky et al. 2018
Dimidiochromis kiwinge	SAMEA3388859		SAMEA3388859	Malinsky et al. 2018
Dimidiochromis strigatus	SAMEA2661277		SAMEA2661277	Malinsky et al. 2018
Diplotaxodon limnothrissa	SAMEA2661260		SAMEA2661260	Malinsky et al. 2018
Diplotaxodon macrops black dorsal	SAMEA2661252		SAMEA2661252	Malinsky et al. 2018
Eclectochromis ornatus	SAMEA2661241		SAMEA2661241	Malinsky et al. 2018
Eclectochromis ornatus	CDH_4878	Maleri Island, 29 May 2010	SAMN24050004	This study
Eclectochromis ornatus	SAMEA2661240		SAMEA2661240	Malinsky et al. 2018
Eclectochromis ornatus	CDH_4835	Bought from Ester Grant, 28 May 2010	SAMN24050005	This study
Eclectochromis ornatus	CDH_4848	Maleri Island, 29 May 2010	SAMN24050006	This study
Eclectochromis ornatus	CDH_4863	Maleri Island, 29 May 2010	SAMN24050007	This study
Eclectochromis ornatus	CDH_4876	Maleri Island, 29 May 2010	SAMN24050008	This study
Fossorochromis rostratus	SAMEA2661268		SAMEA2661268	Malinsky et al. 2018
Genyochromis mento	SAMEA2661262		SAMEA2661262	Malinsky et al. 2018
Hemitaenichromis spilopterus	SAMEA2661265		SAMEA2661265	Malinsky et al. 2018
Hemitilapia oxyrhynchus	SAMEA2661270		SAMEA2661270	Malinsky et al. 2018
Iodotropheus sprengerae	SAMEA2661266		SAMEA2661266	Malinsky et al. 2018
Labeotropheus artatorostris	CDH_4236	Thumbi West, 17 May 2010	SAMN24050009	This study
Labeotropheus trewavasae	CDH_4283	Thumbi West, 17 May 2010	SAMN24050010	This study
Labidochromis gigas	CDH_5046	Thumbi West, 4 June 2010	SAMN23455501	Scherz et al. 2022
Labidochromis ianthinus	CDH_4752	Mbenji, 27 May 2010	SAMN23455502	Scherz et al. 2022
Lethrinops albus	SAMEA1877417		SAMEA1877417	Malinsky et al. 2018
Lethrinops auritus	SAMEA1877455		SAMEA1877455	Malinsky et al. 2018
Lethrinops gossei	SAMEA1877484		SAMEA1877484	Malinsky et al. 2018
Lethrinops lethrinus	SAMEA1877499		SAMEA1877499	Malinsky et al. 2018
Lethrinops longimanus	SAMEA1904322		SAMEA1904322	Malinsky et al. 2018
Lethrinops sp. oliveri	SAMEA1904330		SAMEA1904330	Malinsky et al. 2018
Maravichromis mola	CDH_4307	Otter Point, 18 May 2010	SAMN24050011	This study
Maylandia callainos	CDH_4150	Thumbi West, 16 May 2010	SAMN24050012	This study
Maylandia zebra	CDH_4270	Thumbi West, 17 May 2010	SAMN23455504	Scherz et al. 2022
Melanochromis auratus	CDH_4161	Thumbi West, 16 May 2010	SAMN23455505	Scherz et al. 2022
Melanochromis vermivorous	CDH_4579	Harbor Island, 23 May 2010	SAMN23455506	Scherz et al. 2022
Mylochromis epichorialis	CDH_4731	Mbenji, 27 May 2010	SAMN24050013	This study
Mylochromis ericotaenia	SAMEA3388862		SAMEA3388862	Malinsky et al. 2018
Mylochromis lateristriga	SAMEA2661276		SAMEA2661276	Malinsky et al. 2018
Nimbochromis linni	SAMEA1877411		SAMEA1877411	Malinsky et al. 2018
Nimbochromis livingstonii	SAMEA1877421		SAMEA1877421	Malinsky et al. 2018
Nimbochromis polystigma	SAMEA1877476		SAMEA1877476	Malinsky et al. 2018
Nyassachromis prostoma	CDH_4555	Mazinizi Reef, 22 May 2010	SAMN24050014	This study
Otopharynx brooksi	SAMEA1877472		SAMEA1877472	Malinsky et al. 2018
Otopharynx heterodon	CDH_4183	Thumbi West, 16 May 2010	SAMN24050015	This study
Otopharynx lithobates	SAMEA3388872		SAMEA3388872	Malinsky et al. 2018
Otopharynx nitidus	CDH_4727	Chiofu, 26 May 2010	SAMN24050016	This study
Otopharynx picta	CDH_4583	Mumbo Island, 24 May 2010	SAMN24050017	This study
Otopharynx speciosus	SAMEA2661220		SAMEA2661220	Malinsky et al. 2018
Otopharynx tetrastigma	SAMEA1877503		SAMEA1877503	Malinsky et al. 2018
Pallidochromis tokolosh	SAMEA3388871		SAMEA3388871	Malinsky et al. 2018
Petrotilapia chrysos Chinyamwezi	CDH_4644	Sand at Otter Point, 5 June 2010	SAMN24050018	This study
Petrotilapia nigra	CDH_4181	Thumbi West, 16 May 2010	SAMN23455507	Scherz et al. 2022
Placidochromis "Mbenji fatlip"	CDH_4734	Mbenji, 27 May 2010	SAMN24050019	This study
Placidochromis electra	SAMEA1877409		SAMEA1877409	Malinsky et al. 2018
Placidochromis johnstoni	SAMEA1877451		SAMEA1877451	Malinsky et al. 2018
Placidochromis longimanus	SAMEA2661278		SAMEA2661278	Malinsky et al. 2018
Placidochromis milomo	CDH_4201	Thumbi West, 16 May 2010	SAMN24050020	This study
Placidochromis milomo	CDH_4202	Thumbi West, 16 May 2010	SAMN24050021	This study
Placidochromis milomo	CDH_4630	Chinyamwezi, 25 May 2010	SAMN24050022	This study
Placidochromis milomo	CDH_4900	Maleri Island, 29 May 2010	SAMN24050023	This study
Placidochromis milomo	CDH_4940	Sand at Otter Point, 5 June 2010	SAMN24050024	This study
Placidochromis milomo	SAMEA1877480		SAMEA1877480	Malinsky et al. 2018
Chindongo flavus	CDH_4662	Chinyankwazi, 25 May 2010	SAMN23455490	Scherz et al. 2022
Rhamphochromis esox	SAMEA3388873		SAMEA3388873	Malinsky et al. 2018
Rhamphochromis longiceps	SAMEA3388853		SAMEA3388853	Malinsky et al. 2018
Rhamphochromis woodi	SAMEA3388856		SAMEA3388856	Malinsky et al. 2018
Stigmatochromis sp. "guttatus"	SAMEA3388854		SAMEA3388854	Malinsky et al. 2018
Stigmatochromis modestus	SAMEA3388863		SAMEA3388863	Malinsky et al. 2018
Stigmatochromis woodi	CDH_4186	Otter Point, 17 May 2010	SAMN24050025	This study
Taeniochromis holotaenia	SAMEA3388857		SAMEA3388857	Malinsky et al. 2018
Taeniolethrinops furcicauda	SAMEA3388868		SAMEA3388868	Malinsky et al. 2018
Taeniolethrinops macrorhynchus	SAMEA3388858		SAMEA3388858	Malinsky et al. 2018
Taeniolethrinops praeorbitalis	SAMEA3388860		SAMEA3388860	Malinsky et al. 2018
Tramitichromis brevis	CDH_4849	Maleri Island, 29 May 2010	SAMN24050026	This study
Trematocranus placodon	SAMEA1877459		SAMEA1877459	Malinsky et al. 2018
Tropheops microstoma	CDH_4217	Otter Point, 17 May 2010	SAMN24050027	This study
Tyrannochromis nigriventer	SAMEA3388855		SAMEA3388855	Malinsky et al. 2018
