# Supplementary material for: Phylogenomic Analyses Show Repeated Evolution of Hypertrophied Lips Among Lake Malawi Cichlid Fishes
Source: Genome Biol Evol. 2022 Apr 13;14(4):evac051. doi: 10.1093/gbe/evac051 (PMC9017819; doi:10.1093/gbe/evac051)
Supplement: evac051_Supplementary_Data [file evac051_supplementary_data.zip › Supplementary_Table_2.xlsx]

## Sheet: (A) D-stats_Abactochromis
Supplementary Table 2A. Significant D-stat scores involving introgression between Abactochromis (in bold) and other Lake Malawi taxa (p<0.001). Yellow highlights denote introgression between hypertrophied lip species.
P1	P2	P3	Dstatistic	Z.score	p.value	f4.ratio	BBAA	ABBA	BABA
Pallidochromis_tokolosh	Tyrannochromis_nigriventer	Abactochromis_labrosus	0.149853	18.2726	0	0.0648441	26583.2	25334	18730.8
Diplotaxodon_limnothrissa	Tyrannochromis_nigriventer	Abactochromis_labrosus	0.149778	18.5731	0	0.0684284	26875	26855.5	19858.8
Diplotaxodon_macrops	Nimbochromis_linni	Abactochromis_labrosus	0.149718	20.767	0	0.0668771	28245.4	28185.6	20844.9
Mylochromis_lateristriga	Tyrannochromis_nigriventer	Abactochromis_labrosus	0.148585	20.935	0	0.0656875	26054	25130.8	18628.8
Diplotaxodon_macrops	Otopharynx_brooksi	Abactochromis_labrosus	0.148342	22.7224	0	0.0659777	25005.8	24434	18121.2
Diplotaxodon_macrops	Cyrtocara_moorei	Abactochromis_labrosus	0.148323	25.3837	0	0.065655	23706	23343.2	17313
Pallidochromis_tokolosh	Stigmatochromis_modestus	Abactochromis_labrosus	0.147935	18.3832	0	0.062879	26653.2	24674	18314.5
Mylochromis_lateristriga	Stigmatochromis_modestus	Abactochromis_labrosus	0.14737	19.2638	0	0.0641835	26153.2	24615.2	18292
Diplotaxodon_macrops	Stigmatochromis_woodei	Abactochromis_labrosus	0.147245	22.4235	0	0.0659422	26591.9	26459.6	19667.6
Diplotaxodon_macrops	Taeniochromis_holotaenia	Abactochromis_labrosus	0.146447	18.0821	0	0.0654012	28670.1	28073.6	20901.4
Diplotaxodon_macrops	Dimidiochromis_kiwinge	Abactochromis_labrosus	0.146055	21.8983	0	0.0656741	28690.8	28528.8	21257.2
Diplotaxodon_limnothrissa	Stigmatochromis_modestus	Abactochromis_labrosus	0.145619	15.884	0	0.0655239	26994.2	26190	19532
Diplotaxodon_macrops	Stigmatochromis_guttatus	Abactochromis_labrosus	0.143965	23.2116	0	0.064372	27138.5	26668.2	19956
Pallidochromis_tokolosh	Nimbochromis_livingstonii	Abactochromis_labrosus	0.143629	16.9051	0	0.0623853	24490.9	23144.6	17331.1
Diplotaxodon_macrops	Fossorochromis_rostratus	Abactochromis_labrosus	0.142938	23.6255	0	0.0639355	28417.6	27856.1	20888.6
Diplotaxodon_macrops	Dimidiochromis_strigatus	Abactochromis_labrosus	0.141692	20.2311	0	0.0644377	28740.6	28647.6	21536.9
Diplotaxodon_macrops	Placidochromis_johnstoni	Abactochromis_labrosus	0.141314	26.4844	0	0.0625244	26649.8	26540.2	19968
Diplotaxodon_limnothrissa	Otopharynx_brooksi	Abactochromis_labrosus	0.14107	18.1366	0	0.0636588	25992	24565.2	18491.2
Pallidochromis_tokolosh	Otopharynx_brooksi	Abactochromis_labrosus	0.141046	17.5003	0	0.0601986	25663.4	23121.9	17405.6
Diplotaxodon_limnothrissa	Nimbochromis_livingstonii	Abactochromis_labrosus	0.140982	16.6766	0	0.0642801	24864.6	24374.4	18350.9
Mylochromis_lateristriga	Nimbochromis_livingstonii	Abactochromis_labrosus	0.140274	22.3446	0	0.0620827	24209.8	22919.5	17280.5
Pallidochromis_tokolosh	Stigmatochromis_woodei	Abactochromis_labrosus	0.140194	19.1254	0	0.0608495	27083.8	25231.5	19026.8
Mylochromis_lateristriga	Otopharynx_brooksi	Abactochromis_labrosus	0.140082	18.8763	0	0.0612713	25300.2	23076.2	17405.5
Mylochromis_lateristriga	Champsochromis_caeruelus	Abactochromis_labrosus	0.139864	21.2981	0	0.063216	29708	28045.5	21163
Mylochromis_lateristriga	Stigmatochromis_woodei	Abactochromis_labrosus	0.139711	22.1694	0	0.0618327	26718.9	25104.1	18949.4
Pallidochromis_tokolosh	Cyrtocara_moorei	Abactochromis_labrosus	0.139205	20.5438	0	0.0594076	24282.6	22142.9	16731.4
Diplotaxodon_limnothrissa	Stigmatochromis_woodei	Abactochromis_labrosus	0.138764	20.5497	0	0.0631451	27481.6	26622.9	20134.6
Pallidochromis_tokolosh	Nimbochromis_linni	Abactochromis_labrosus	0.13871	14.8754	0	0.0598403	28803.4	26728.4	20216.6
Pallidochromis_tokolosh	Champsochromis_caeruelus	Abactochromis_labrosus	0.1383	17.532	0	0.0612786	30135.5	28154	21312.8
Diplotaxodon_limnothrissa	Taeniochromis_holotaenia	Abactochromis_labrosus	0.138224	14.6382	0	0.0627752	29857.5	28277.8	21409.8
Pallidochromis_tokolosh	Dimidiochromis_compressiceps	Abactochromis_labrosus	0.138098	19.5811	0	0.0610901	30849	28841.2	21842
Diplotaxodon_limnothrissa	Cyrtocara_moorei	Abactochromis_labrosus	0.138031	17.9309	0	0.0621446	24534.6	23418.1	17737.4
Diplotaxodon_limnothrissa	Nimbochromis_linni	Abactochromis_labrosus	0.137891	15.3594	0	0.0627114	29181.2	28340.8	21472
Pallidochromis_tokolosh	Dimidiochromis_kiwinge	Abactochromis_labrosus	0.137856	15.5057	0	0.0597179	29383.6	27119.4	20548.1
Diplotaxodon_macrops	Copadichromis_trimaculatus	Abactochromis_labrosus	0.137672	20.5279	0	0.0613804	27708.2	26244.2	19892.5
Mylochromis_lateristriga	Cyrtocara_moorei	Abactochromis_labrosus	0.137591	22.3998	0	0.0602138	23787.2	22064	16726.8
Diplotaxodon_macrops	Placidochromis_electra	Abactochromis_labrosus	0.137469	22.2156	0	0.0610287	28509	27374.8	20758
Diplotaxodon_macrops	Bucochromis_heterotaenia	Abactochromis_labrosus	0.13736	28.8826	0	0.0623309	30562.1	29661.6	22497.1
Diplotaxodon_limnothrissa	Champsochromis_caeruelus	Abactochromis_labrosus	0.137236	16.9257	0	0.0640249	30644.1	29802.1	22609.4
Diplotaxodon_limnothrissa	Dimidiochromis_compressiceps	Abactochromis_labrosus	0.137232	17.3488	0	0.0637712	31370.4	30492.9	23133.6
Mylochromis_lateristriga	Dimidiochromis_compressiceps	Abactochromis_labrosus	0.137185	21.1568	0	0.0622534	30306.5	28820.2	21866.8
Mylochromis_lateristriga	Nimbochromis_linni	Abactochromis_labrosus	0.137121	18.5925	0	0.060447	28449	26592	20178.8
Pallidochromis_tokolosh	Taeniochromis_holotaenia	Abactochromis_labrosus	0.137016	14.0501	0	0.059312	29435.9	26734.4	20291.1
Diplotaxodon_macrops	Otopharynx_speciosus	Abactochromis_labrosus	0.137013	26.8618	0	0.0613751	30828.2	29244.2	22196.2
Pallidochromis_tokolosh	Nimbochromis_polystigma	Abactochromis_labrosus	0.136791	14.7915	0	0.0612247	29221.2	27827.5	21130.5
Diplotaxodon_macrops	Buccochromis_rhoadesii	Abactochromis_labrosus	0.136262	26.3416	0	0.0615114	30870.5	29921.8	22745.2
Diplotaxodon_limnothrissa	Dimidiochromis_kiwinge	Abactochromis_labrosus	0.136056	15.6757	0	0.0622579	29708.8	28722.8	21843
Mylochromis_lateristriga	Taeniochromis_holotaenia	Abactochromis_labrosus	0.135949	15.3687	0	0.060269	28958.1	26625.4	20252.4
Diplotaxodon_macrops	Aulonocara_steveni	Abactochromis_labrosus	0.135711	25.8906	0	0.0583982	28541.4	26627.9	20264.1
Diplotaxodon_macrops	Lethrinops_albus	Abactochromis_labrosus	0.13547	26.0864	0	0.0602785	15652.8	14987.5	11411.2
Pallidochromis_tokolosh	Hemitaenichromis_spilopterus	Abactochromis_labrosus	0.135363	15.6243	0	0.0621228	29760.2	28994.8	22081
Mylochromis_lateristriga	Dimidiochromis_kiwinge	Abactochromis_labrosus	0.134936	16.0604	0	0.0601277	28869.5	27044.2	20613.5
Pallidochromis_tokolosh	Stigmatochromis_guttatus	Abactochromis_labrosus	0.134724	19.3963	0	0.0580237	27892.6	25290.9	19285.4
Pallidochromis_tokolosh	Fossorochromis_rostratus	Abactochromis_labrosus	0.134115	16.828	0	0.0581698	29030.5	26528.5	20254.2
Diplotaxodon_limnothrissa	Stigmatochromis_guttatus	Abactochromis_labrosus	0.134094	16.7276	0	0.0608731	28273.6	26768.9	20438.6
Mylochromis_lateristriga	Nimbochromis_polystigma	Abactochromis_labrosus	0.133825	17.5689	0	0.0611676	28883	27621.2	21101
Mylochromis_lateristriga	Fossorochromis_rostratus	Abactochromis_labrosus	0.133518	17.9297	0	0.0592463	28514.9	26451.6	20220.1
Diplotaxodon_limnothrissa	Fossorochromis_rostratus	Abactochromis_labrosus	0.133493	17.3828	0	0.060837	29522	28060.8	21451.2
Mylochromis_lateristriga	Stigmatochromis_guttatus	Abactochromis_labrosus	0.133373	21.981	0	0.058912	27419.6	25204.4	19272.4
Diplotaxodon_limnothrissa	Nimbochromis_polystigma	Abactochromis_labrosus	0.133249	14.5344	0	0.0626547	29718.9	29303.1	22412.1
Mylochromis_lateristriga	Hemitaenichromis_spilopterus	Abactochromis_labrosus	0.133232	16.3118	0	0.0623777	29330.6	28832.1	22052.6
Diplotaxodon_macrops	Copadichromis_borleyi	Abactochromis_labrosus	0.132978	23.6137	0	0.0612048	32515.4	31419.9	24044.4
Diplotaxodon_limnothrissa	Placidochromis_johnstoni	Abactochromis_labrosus	0.132867	17.0423	0	0.0600799	27594.4	26860.1	20559.6
Diplotaxodon_limnothrissa	Hemitilapia_oxyrhynchus	Abactochromis_labrosus	0.132761	15.4375	0	0.0630973	27824.6	27559.4	21099.4
Pallidochromis_tokolosh	Otopharynx_lithobates	Abactochromis_labrosus	0.132187	16.8395	0	0.059588	28115.8	26808.5	20548.5
Diplotaxodon_macrops	Otopharynx_picta	Abactochromis_labrosus	0.132132	26.0495	0	0.0603439	30805.6	29759.4	22812.9
Diplotaxodon_macrops	Copadichromis_quadrimaculatus	Abactochromis_labrosus	0.131649	26.619	0	0.0560783	28677.4	25575.1	19624.6
Diplotaxodon_limnothrissa	Dimidiochromis_strigatus	Abactochromis_labrosus	0.131484	17.3638	0	0.0610832	29980	28939.2	22213.5
Pallidochromis_tokolosh	Hemitilapia_oxyrhynchus	Abactochromis_labrosus	0.131274	15.535	0	0.0593998	27275.1	25963.9	19938.1
Pallidochromis_tokolosh	Dimidiochromis_strigatus	Abactochromis_labrosus	0.131187	15.8738	0	0.0578861	29413.8	27233.8	20917
Pallidochromis_tokolosh	Placidochromis_johnstoni	Abactochromis_labrosus	0.131112	15.8306	0	0.0561386	27226	25219	19372.5
Diplotaxodon_limnothrissa	Placidochromis_milomo	Abactochromis_labrosus	0.130991	20.1071	0	0.0633087	33188.6	33120.5	25448.5
Diplotaxodon_limnothrissa	Aristochromis_christiae	Abactochromis_labrosus	0.130861	13.5717	0	0.0618306	32408.9	31859.9	24486.4
Diplotaxodon_limnothrissa	Mylochromis_epichoralis	Abactochromis_labrosus	0.130859	16.7686	0	0.0626403	33133.6	32521.4	24994.9
Pallidochromis_tokolosh	Mylochromis_epichoralis	Abactochromis_labrosus	0.13054	18.969	0	0.0598178	32514.9	30912.6	23773.9
Pallidochromis_tokolosh	Mylochromis_ericotaenia	Abactochromis_labrosus	0.130524	17.5034	0	0.0589173	29137.1	27397.1	21070.9
Diplotaxodon_limnothrissa	Mylochromis_ericotaenia	Abactochromis_labrosus	0.130321	17.0535	0	0.0617739	29591.4	28881.1	22221.4
Mylochromis_lateristriga	Placidochromis_johnstoni	Abactochromis_labrosus	0.130279	17.2291	0	0.0569168	26679.4	25031.9	19261.4
Diplotaxodon_macrops	Buccochromis_nototaenia	Abactochromis_labrosus	0.130208	26.8536	0	0.0581916	29932.5	28403.2	21858.8
Mylochromis_lateristriga	Dimidiochromis_strigatus	Abactochromis_labrosus	0.130144	17.8496	0	0.058693	28998.1	27158.6	20903.6
Diplotaxodon_limnothrissa	Otopharynx_lithobates	Abactochromis_labrosus	0.130057	18.8647	0	0.0614668	28648.6	28205.4	21713.1
Pallidochromis_tokolosh	Placidochromis_milomo	Abactochromis_labrosus	0.129754	19.2445	0	0.0596822	32690.3	31282.3	24096.7
Diplotaxodon_macrops	Ctenopharynx_intermedius	Abactochromis_labrosus	0.129693	21.423	0	0.0583086	29745.4	28139.4	21678.4
Diplotaxodon_limnothrissa	Copadichromis_trimaculatus	Abactochromis_labrosus	0.129552	15.4322	0	0.0588484	28800.6	26521.9	20438.1
Mylochromis_lateristriga	Copadichromis_trimaculatus	Abactochromis_labrosus	0.129531	18.1916	0	0.0571904	27730.9	24982.1	19252.4
Pallidochromis_tokolosh	Placidochromis_electra	Abactochromis_labrosus	0.129504	16.4493	0	0.0557942	29084.9	26156.6	20158.6
Diplotaxodon_limnothrissa	Otopharynx_speciosus	Abactochromis_labrosus	0.129375	17.7079	0	0.059098	31942.2	29558	22786
Mylochromis_lateristriga	Aristochromis_christiae	Abactochromis_labrosus	0.129192	15.1591	0	0.0594986	31289.5	30042	23167.8
Diplotaxodon_macrops	Otopharynx_heterodon	Abactochromis_labrosus	0.129142	27.0376	0	0.0595589	32292.2	31245.8	24098.5
Mylochromis_lateristriga	Placidochromis_electra	Abactochromis_labrosus	0.129071	18.6973	0	0.0567394	28667	26005.8	20060
Diplotaxodon_macrops	Tramitichromis_brevis	Abactochromis_labrosus	0.128989	22.6762	0	0.0576985	31227.9	29579.4	22820.4
Diplotaxodon_limnothrissa	Placidochromis_electra	Abactochromis_labrosus	0.128922	16.1898	0	0.0580834	29629.8	27524.2	21237.8
Diplotaxodon_macrops	Taeniolethrinops_macrorhynchus	Abactochromis_labrosus	0.128734	20.1452	0	0.0570245	28447	26956	20807.2
Pallidochromis_tokolosh	Aristochromis_christiae	Abactochromis_labrosus	0.128709	13.3739	0	0.0581273	31813.5	30205.2	23316.5
Diplotaxodon_limnothrissa	Trematocranus_placodon	Abactochromis_labrosus	0.128688	16.2811	0	0.0600021	26304.2	25451.5	19647.8
Mylochromis_lateristriga	Placidochromis_milomo	Abactochromis_labrosus	0.128524	21.7823	0	0.0604537	32179.1	31162.7	24064.7
Pallidochromis_tokolosh	Copadichromis_trimaculatus	Abactochromis_labrosus	0.128223	15.9356	0	0.0552628	27989.5	24926.2	19260.5
Pallidochromis_tokolosh	Lethrinops_albus	Abactochromis_labrosus	0.12818	19.9632	0	0.0548001	15985.1	14259.6	11019.4
Mylochromis_lateristriga	Mylochromis_epichoralis	Abactochromis_labrosus	0.12799	20.481	0	0.0599101	32010.9	30669.6	23709.6
Mylochromis_lateristriga	Otopharynx_speciosus	Abactochromis_labrosus	0.127871	19.8934	0	0.0567032	31004.5	27736.8	21447.5
Diplotaxodon_limnothrissa	Buccochromis_rhoadesii	Abactochromis_labrosus	0.12772	16.0462	0	0.0588724	32134	30189.5	23351.2
Pallidochromis_tokolosh	Otopharynx_speciosus	Abactochromis_labrosus	0.127456	18.0711	0	0.0552835	31384.6	27800.4	21514.9
Mylochromis_lateristriga	Mylochromis_ericotaenia	Abactochromis_labrosus	0.127408	20.4292	0	0.0586711	28788.5	27092.8	20969.2
Diplotaxodon_macrops	Otopharynx_nitidus	Abactochromis_labrosus	0.127357	23.4321	0	0.0571897	31486.4	29943.9	23178.4
Pallidochromis_tokolosh	Trematocranus_placodon	Abactochromis_labrosus	0.12724	15.2532	0	0.0569008	25701	24232	18761.5
Diplotaxodon_limnothrissa	Maravichromis_mola	Abactochromis_labrosus	0.127232	18.6714	0	0.0610714	33116.6	32519.4	25178.4
Pallidochromis_tokolosh	Maravichromis_mola	Abactochromis_labrosus	0.12675	18.5913	0	0.0580294	32421.4	30787.9	23861.1
Diplotaxodon_macrops	Nyassachromis_prostoma	Abactochromis_labrosus	0.126723	24.1865	0	0.057408	31865	29863.5	23146
Mylochromis_lateristriga	Bucochromis_heterotaenia	Abactochromis_labrosus	0.126669	22.725	0	0.0568274	30700.6	28032.4	21729.1
Mylochromis_lateristriga	Otopharynx_lithobates	Abactochromis_labrosus	0.126609	19.55	0	0.0583503	27702	26558.2	20589
Pallidochromis_tokolosh	Eclectochromis_ornatus	Abactochromis_labrosus	0.126494	16.615	0	0.0582396	32812	31207.8	24199.1
Diplotaxodon_limnothrissa	Eclectochromis_ornatus	Abactochromis_labrosus	0.126487	15.5735	0	0.0611967	33243.6	33033.1	25614.9
Diplotaxodon_limnothrissa	Bucochromis_heterotaenia	Abactochromis_labrosus	0.12646	16.706	0	0.0585274	31747	29812.8	23119
Mylochromis_lateristriga	Buccochromis_rhoadesii	Abactochromis_labrosus	0.126102	20.7306	0	0.0565984	31080.1	28389.9	22031.6
Mylochromis_lateristriga	Hemitilapia_oxyrhynchus	Abactochromis_labrosus	0.126073	17.0529	0	0.0582964	26949.8	25805.5	20027.2
Mylochromis_lateristriga	Maravichromis_mola	Abactochromis_labrosus	0.126052	21.437	0	0.0586588	32166.2	30436.8	23622.5
Pallidochromis_tokolosh	Bucochromis_heterotaenia	Abactochromis_labrosus	0.125951	18.1415	0	0.0554356	31172.8	28181	21876.2
Mylochromis_lateristriga	Trematocranus_placodon	Abactochromis_labrosus	0.125903	16.8631	0	0.0578102	25293.6	24218.9	18802.4
Pallidochromis_tokolosh	Buccochromis_rhoadesii	Abactochromis_labrosus	0.125627	18.0908	0	0.0551376	31525.8	28480.8	22123.5
Diplotaxodon_limnothrissa	Aulonocara_steveni	Abactochromis_labrosus	0.125192	16.793	0	0.0551006	29522.6	26855.4	20879.4
Diplotaxodon_limnothrissa	Lethrinops_albus	Abactochromis_labrosus	0.125151	19.2675	0	0.0566611	16231.4	15100.4	11741.1
Mylochromis_lateristriga	Eclectochromis_ornatus	Abactochromis_labrosus	0.125	17.4748	0	0.0587518	32263.2	31077.7	24171.5
Pallidochromis_tokolosh	Copadichromis_borleyi	Abactochromis_labrosus	0.124891	16.0706	0	0.0556969	33129.4	29925.6	23280.6
Diplotaxodon_macrops	Ctenopharynx_nitidus	Abactochromis_labrosus	0.124679	24.7308	0	0.0567275	31557.6	29813.1	23203.1
Diplotaxodon_macrops	Taeniolethrinops_furcicauda	Abactochromis_labrosus	0.124567	27.6198	0	0.055361	29729.9	27951.1	21758.9
Diplotaxodon_limnothrissa	Copadichromis_borleyi	Abactochromis_labrosus	0.12454	16.3478	0	0.0583401	33740.1	31638.4	24630.6
Diplotaxodon_macrops	Taeniolethrinops_praeorbitalis	Abactochromis_labrosus	0.124408	20.4296	0	0.0552857	28544.9	26993.4	21020.1
Diplotaxodon_limnothrissa	Otopharynx_picta	Abactochromis_labrosus	0.124325	16.4927	0	0.0578102	32027.6	29972.1	23343.6
Mylochromis_lateristriga	Lethrinops_albus	Abactochromis_labrosus	0.124116	20.082	0	0.0546944	15661.9	14244.4	11098.9
Mylochromis_lateristriga	Copadichromis_borleyi	Abactochromis_labrosus	0.124022	17.2179	0	0.0566565	32613.5	29833.5	23250
Diplotaxodon_macrops	Lethrinops_auritus	Abactochromis_labrosus	0.123929	20.2714	0	0.0553802	30618.6	29058.6	22650.4
Pallidochromis_tokolosh	Aulonocara_steveni	Abactochromis_labrosus	0.123577	18.0624	0	0.051558	29100.2	25254.5	19699.2
Diplotaxodon_limnothrissa	Cheilotilapia_euchilus	Abactochromis_labrosus	0.122802	14.6246	0	0.0593105	33271.4	32820.6	25641.3
Pallidochromis_tokolosh	Otopharynx_picta	Abactochromis_labrosus	0.122668	17.2166	0	0.0541949	31516.2	28282.2	22101.8
Diplotaxodon_limnothrissa	Placidochromis_mbenji_lip	Abactochromis_labrosus	0.122594	15.5714	0	0.0581977	32228.6	31540.1	24651.4
Pallidochromis_tokolosh	Copadichromis_quadrimaculatus	Abactochromis_labrosus	0.122483	16.1722	0	0.0504724	29117.2	24328	19018.8
Diplotaxodon_macrops	Copadichromis_virginalis	Abactochromis_labrosus	0.122457	25.2523	0	0.0509693	31158.4	26500.4	20718.1
Diplotaxodon_limnothrissa	Ctenopharynx_intermedius	Abactochromis_labrosus	0.122347	15.7957	0	0.05576	30931.2	28279.5	22114
Mylochromis_lateristriga	Aulonocara_steveni	Abactochromis_labrosus	0.122109	18.3898	0	0.0523602	28565	25267.5	19768.2
Mylochromis_lateristriga	Otopharynx_picta	Abactochromis_labrosus	0.122064	19.8939	0	0.0553228	30987.9	28193.1	22059.1
Pallidochromis_tokolosh	Cheilotilapia_euchilus	Abactochromis_labrosus	0.121851	15.6183	0	0.0562482	32671.1	31109.6	24351.6
Diplotaxodon_limnothrissa	Copadichromis_quadrimaculatus	Abactochromis_labrosus	0.121785	18.1121	0	0.0527782	29779.5	25714.2	20131
Diplotaxodon_macrops	Lethrinops_lethrinus	Abactochromis_labrosus	0.121785	21.4404	0	0.0544673	28238.4	26760.9	20950.4
Diplotaxodon_limnothrissa	Otopharynx_heterodon	Abactochromis_labrosus	0.121772	17.3141	0	0.0571672	33610.4	31479.9	24645.4
Diplotaxodon_limnothrissa	Chilotilapia_rhoadesii	Abactochromis_labrosus	0.121575	16.3247	0	0.058536	33327.7	32719.4	25626.1
Diplotaxodon_limnothrissa	Buccochromis_nototaenia	Abactochromis_labrosus	0.121348	17.4838	0	0.0554558	31003.6	28752.6	22529.6
Pallidochromis_tokolosh	Ctenopharynx_intermedius	Abactochromis_labrosus	0.120825	17.5377	0	0.0524416	30366.1	26718.4	20957.9
Pallidochromis_tokolosh	Chilotilapia_rhoadesii	Abactochromis_labrosus	0.120791	16.3718	0	0.0556194	32706.2	31052.1	24358.9
Mylochromis_lateristriga	Copadichromis_quadrimaculatus	Abactochromis_labrosus	0.120444	18.0349	0	0.0510517	28650.1	24321.6	19092.6
Diplotaxodon_limnothrissa	Otopharynx_nitidus	Abactochromis_labrosus	0.120234	17.1355	0	0.0547437	32694	30095.5	23635.2
Mylochromis_lateristriga	Cheilotilapia_euchilus	Abactochromis_labrosus	0.120034	19.383	0	0.0563044	32183	30807.9	24204.5
Pallidochromis_tokolosh	Buccochromis_nototaenia	Abactochromis_labrosus	0.119958	16.5533	0	0.0522226	30589	27170.8	21350.2
Pallidochromis_tokolosh	Placidochromis_mbenji_lip	Abactochromis_labrosus	0.119955	15.864	0	0.0543583	31915.4	29860.4	23463.9
Mylochromis_lateristriga	Taeniolethrinops_macrorhynchus	Abactochromis_labrosus	0.11994	17.2604	0	0.0526259	28584.4	25648.9	20155.1
Mylochromis_lateristriga	Chilotilapia_rhoadesii	Abactochromis_labrosus	0.119645	19.7765	0	0.0560055	32293.6	30706.1	24143.6
Mylochromis_lateristriga	Tramitichromis_brevis	Abactochromis_labrosus	0.119627	16.2829	0	0.0531887	31245	28110.8	22103.8
Mylochromis_lateristriga	Placidochromis_mbenji_lip	Abactochromis_labrosus	0.11952	16.4415	0	0.0554444	31421	29731.5	23383.2
Diplotaxodon_limnothrissa	Tramitichromis_brevis	Abactochromis_labrosus	0.119506	13.7542	0	0.0545801	32380.8	29847	23474.8
Pallidochromis_tokolosh	Otopharynx_heterodon	Abactochromis_labrosus	0.119418	18.063	0	0.0533791	32949.4	29688.4	23354.1
Mylochromis_lateristriga	Otopharynx_heterodon	Abactochromis_labrosus	0.119394	21.383	0	0.0546204	32308	29594.2	23281.2
Diplotaxodon_limnothrissa	Taeniolethrinops_macrorhynchus	Abactochromis_labrosus	0.119294	14.1406	0	0.0538398	29528.4	27190.9	21394.9
Mylochromis_lateristriga	Buccochromis_nototaenia	Abactochromis_labrosus	0.119015	20.4529	0	0.0527722	30112.2	26936.5	21206.8
Mylochromis_lateristriga	Ctenopharynx_intermedius	Abactochromis_labrosus	0.118831	19.0889	0	0.0528474	29861.5	26644.2	20984.5
Pallidochromis_tokolosh	Taeniolethrinops_macrorhynchus	Abactochromis_labrosus	0.11866	15.4108	0	0.0505222	29165.5	25508.2	20096.8
Pallidochromis_tokolosh	Tramitichromis_brevis	Abactochromis_labrosus	0.118444	14.4477	0	0.051482	31812.6	28190.4	22219.6
Pallidochromis_tokolosh	Otopharynx_nitidus	Abactochromis_labrosus	0.117977	17.46	0	0.0511471	32143.6	28335.1	22354.9
Diplotaxodon_limnothrissa	Taeniolethrinops_furcicauda	Abactochromis_labrosus	0.117412	17.7827	0	0.0532705	30961.6	28282.1	22338.6
Mylochromis_lateristriga	Otopharynx_nitidus	Abactochromis_labrosus	0.116677	18.6274	0	0.0519556	31470.4	28374.6	22445.1
Diplotaxodon_limnothrissa	Taeniolethrinops_praeorbitalis	Abactochromis_labrosus	0.116355	14.3361	0	0.0527439	29657	27267.2	21583.2
Diplotaxodon_limnothrissa	Lethrinops_auritus	Abactochromis_labrosus	0.116251	13.5429	0	0.0529006	31766.8	29311.5	23206.2
Diplotaxodon_limnothrissa	Nyassachromis_prostoma	Abactochromis_labrosus	0.116081	13.7692	0	0.0533919	33090.1	29912.4	23690.1
Pallidochromis_tokolosh	Nyassachromis_prostoma	Abactochromis_labrosus	0.115983	15.0375	0	0.0509734	32335.8	28359.5	22464.8
Rhamphochromis_longiceps	Otopharynx_tetrastigma	Abactochromis_labrosus	0.115456	16.3056	0	0.0516161	26331.9	26141.1	20729.6
Pallidochromis_tokolosh	Taeniolethrinops_furcicauda	Abactochromis_labrosus	0.115392	17.3454	0	0.049522	30529.6	26579.4	21079.9
Diplotaxodon_limnothrissa	Ctenopharynx_nitidus	Abactochromis_labrosus	0.115319	15.2518	0	0.0532925	32730.2	29953	23759
Mylochromis_lateristriga	Taeniolethrinops_praeorbitalis	Abactochromis_labrosus	0.115257	17.3586	0	0.0507987	28626	25668.8	20363.2
Diplotaxodon_macrops	Placidochromis_longimanus	Abactochromis_labrosus	0.114697	14.0476	0	0.051364	27977.4	26870.9	21341.1
Mylochromis_lateristriga	Taeniolethrinops_furcicauda	Abactochromis_labrosus	0.114667	21.1535	0	0.0506403	29887	26575.8	21108
Pallidochromis_tokolosh	Lethrinops_auritus	Abactochromis_labrosus	0.114524	13.7741	0	0.0495866	31099.1	27660.1	21975.6
Diplotaxodon_limnothrissa	Copadichromis_virginalis	Abactochromis_labrosus	0.114373	15.98	0	0.048455	32549	26722.2	21237
Mylochromis_lateristriga	Lethrinops_auritus	Abactochromis_labrosus	0.114283	14.4054	0	0.0507957	30605.6	27686.9	22007.6
Diplotaxodon_macrops	Capidochromis_eucinostomus	Abactochromis_labrosus	0.114279	18.4805	0	0.0512847	33310	30143.8	23960.8
Pallidochromis_tokolosh	Ctenopharynx_nitidus	Abactochromis_labrosus	0.114143	15.9644	0	0.0503693	32138	28356.8	22546.5
Pallidochromis_tokolosh	Taeniolethrinops_praeorbitalis	Abactochromis_labrosus	0.11406	15.0869	0	0.0489624	29221.2	25595.2	20354.2
Mylochromis_lateristriga	Nyassachromis_prostoma	Abactochromis_labrosus	0.113381	16.9074	0	0.0509815	31823.2	28245.5	22492.8
Mylochromis_lateristriga	Ctenopharynx_nitidus	Abactochromis_labrosus	0.113137	18.0087	0	0.0510534	31645.1	28237.4	22497.4
Pallidochromis_tokolosh	Copadichromis_virginalis	Abactochromis_labrosus	0.112686	19.2595	0	0.0455702	31716.4	25275.6	20156.1
Mylochromis_lateristriga	Copadichromis_virginalis	Abactochromis_labrosus	0.112291	18.8808	0	0.046598	31028.8	25277.5	20173.8
Diplotaxodon_limnothrissa	Lethrinops_lethrinus	Abactochromis_labrosus	0.111536	13.6749	0	0.0507204	29255.9	26903.6	21504.4
Pallidochromis_tokolosh	Lethrinops_lethrinus	Abactochromis_labrosus	0.111481	14.877	0	0.0482062	28738.4	25390.1	20296.9
Rhamphochromis_esox	Otopharynx_tetrastigma	Abactochromis_labrosus	0.11094	16.3708	0	0.0497664	25801.8	25734.5	20594.8
Rhamphochromis_longiceps	Tyrannochromis_nigriventer	Abactochromis_labrosus	0.110236	12.8275	0	0.0469759	24774.6	22649.4	18151.6
Rhamphochromis_longiceps	Stigmatochromis_modestus	Abactochromis_labrosus	0.110048	10.3962	0	0.0466904	24416.2	22417	17972.2
Mylochromis_lateristriga	Lethrinops_lethrinus	Abactochromis_labrosus	0.108877	15.442	0	0.0482494	28252.1	25292.4	20325.6
Rhamphochromis_woodi	Otopharynx_tetrastigma	Abactochromis_labrosus	0.108507	16.1198	0	0.0478531	24173.8	23817.2	19154.5
Diplotaxodon_macrops	Lethrinops_longimanus	Abactochromis_labrosus	0.107814	12.6301	0	0.0459579	28823.2	25688	20688
Metriaclima_callainos	Abactochromis_labrosus	Astatotilapia_calliptera	0.106869	14.4053	0	0.09928	35779.1	22993.1	18553.1
Pallidochromis_tokolosh	Placidochromis_longimanus	Abactochromis_labrosus	0.106612	12.4863	0	0.0461658	28484.6	25529.1	20610.1
Diplotaxodon_macrops	Alticorpus_macrocleithrum	Abactochromis_labrosus	0.106506	11.2998	0	0.0448007	28999.6	25850.9	20874.4
Diplotaxodon_limnothrissa	Capidochromis_eucinostomus	Abactochromis_labrosus	0.10617	13.4992	0	0.0484801	34550.6	30342.4	24517.9
Diplotaxodon_macrops	Aulonocara_sp._yellow	Abactochromis_labrosus	0.105302	12.3853	0	0.0446602	29166	25893.5	20959.8
Diplotaxodon_limnothrissa	Placidochromis_longimanus	Abactochromis_labrosus	0.105014	10.9305	0	0.0478498	29014.2	27006	21873
Rhamphochromis_esox	Tyrannochromis_nigriventer	Abactochromis_labrosus	0.104865	13.6147	0	0.044772	24257.9	22270.6	18043.1
Rhamphochromis_woodi	Stigmatochromis_modestus	Abactochromis_labrosus	0.103624	10.9165	0	0.0432193	22381.8	20402	16570.8
Rhamphochromis_longiceps	Nimbochromis_livingstonii	Abactochromis_labrosus	0.103459	11.3554	0	0.0443166	22759	20726	16839.5
Diplotaxodon_macrops	Alticorpus_geoffreyi	Abactochromis_labrosus	0.103446	10.9345	0	0.043561	29837	26069.8	21181.8
Mylochromis_lateristriga	Capidochromis_eucinostomus	Abactochromis_labrosus	0.103415	14.3808	0	0.0460466	33250.2	28559	23205.8
Rhamphochromis_woodi	Tyrannochromis_nigriventer	Abactochromis_labrosus	0.102847	14.2107	0	0.0430731	22775.1	20557.6	16723.4
Mylochromis_lateristriga	Placidochromis_longimanus	Abactochromis_labrosus	0.102606	11.5003	0	0.0457542	28121.9	25535.1	20782.6
Diplotaxodon_macrops	Lethrinops_gossei	Abactochromis_labrosus	0.102533	12.2565	0	0.0430883	29135.9	25636.4	20868.1
Rhamphochromis_esox	Stigmatochromis_modestus	Abactochromis_labrosus	0.102468	10.6703	0	0.0435841	23911.9	21986.4	17899.4
Pallidochromis_tokolosh	Capidochromis_eucinostomus	Abactochromis_labrosus	0.102153	12.2082	0	0.044531	33751.6	28648.1	23337.6
Rhamphochromis_longiceps	Champsochromis_caeruelus	Abactochromis_labrosus	0.100576	13.2625	0	0.0440712	27773	25331	20701.2
Diplotaxodon_macrops	Lethrinops_sp._oliveri	Abactochromis_labrosus	0.100014	12.5241	0	0.0424266	27855.9	24455.4	20008.4
Diplotaxodon_limnothrissa	Lethrinops_longimanus	Abactochromis_labrosus	0.0999025	11.0361	0	0.0434878	29825.9	25951.4	21237.1
Mylochromis_lateristriga	Lethrinops_longimanus	Abactochromis_labrosus	0.0995344	12.0103	0	0.0423321	28804	24528	20087.2
Rhamphochromis_longiceps	Dimidiochromis_compressiceps	Abactochromis_labrosus	0.0993047	11.0503	0	0.0437597	28380.9	26126.6	21406.4
Diplotaxodon_limnothrissa	Aulonocara_sp._yellow	Abactochromis_labrosus	0.0991991	10.1258	0	0.0429839	30166	26316.8	21566.8
Rhamphochromis_longiceps	Stigmatochromis_woodei	Abactochromis_labrosus	0.0988463	11.1133	0	0.042723	24703	22764.2	18668.8
Diplotaxodon_limnothrissa	Alticorpus_macrocleithrum	Abactochromis_labrosus	0.0983698	9.8213	0	0.0422976	30038.5	26125	21445.5
Rhamphochromis_longiceps	Cyrtocara_moorei	Abactochromis_labrosus	0.0981774	9.26087	0	0.0420487	22022	20139.8	16538.8
Rhamphochromis_longiceps	Otopharynx_brooksi	Abactochromis_labrosus	0.097877	11.5612	0	0.0419664	23377	20970	17231
Rhamphochromis_longiceps	Dimidiochromis_kiwinge	Abactochromis_labrosus	0.0974728	11.8767	0	0.0418862	27335	24373.5	20044
Rhamphochromis_esox	Champsochromis_caeruelus	Abactochromis_labrosus	0.0974491	15.388	0	0.0428239	27371.9	24947.6	20517.1
Rhamphochromis_longiceps	Taeniochromis_holotaenia	Abactochromis_labrosus	0.0972511	9.17131	0	0.0419443	27097.5	24194.2	19905.5
Mylochromis_lateristriga	Aulonocara_sp._yellow	Abactochromis_labrosus	0.097237	11.3275	0	0.0410028	29168.1	24710.9	20331.1
Rhamphochromis_longiceps	Nimbochromis_linni	Abactochromis_labrosus	0.0965558	10.7433	0	0.0412384	26581.4	23945.6	19728.6
Pallidochromis_tokolosh	Lethrinops_longimanus	Abactochromis_labrosus	0.0962798	12.2985	0	0.0397057	29489.6	24348.4	20071.6
Rhamphochromis_longiceps	Hemitaenichromis_spilopterus	Abactochromis_labrosus	0.0962029	11.5735	0	0.0438302	27414	26152.2	21562
Rhamphochromis_esox	Stigmatochromis_woodei	Abactochromis_labrosus	0.0960425	12.0953	0	0.0414376	24364	22384.8	18461.8
Mylochromis_lateristriga	Alticorpus_macrocleithrum	Abactochromis_labrosus	0.0959439	10.6035	0	0.0401565	29136.5	24547.5	20249.5
Rhamphochromis_esox	Nimbochromis_livingstonii	Abactochromis_labrosus	0.0958567	11.6878	0	0.0410503	22288.2	20286.5	16737.5
Pallidochromis_tokolosh	Aulonocara_sp._yellow	Abactochromis_labrosus	0.0955559	12.2286	0	0.0392171	29740	24642.8	20344
Rhamphochromis_longiceps	Fossorochromis_rostratus	Abactochromis_labrosus	0.095015	9.79663	0	0.0412253	26291.2	24105.2	19922
Metriaclima_zebra	Abactochromis_labrosus	Astatotilapia_calliptera	0.0944176	14.8625	0	0.0914532	45601.2	24550.2	20314.2
Rhamphochromis_longiceps	Stigmatochromis_guttatus	Abactochromis_labrosus	0.0944101	11.2965	0	0.0406079	25618.5	22840.8	18900
Diplotaxodon_limnothrissa	Alticorpus_geoffreyi	Abactochromis_labrosus	0.0941746	8.3725	2.09719e-16	0.0406616	30745	26432.2	21882.2
Rhamphochromis_woodi	Champsochromis_caeruelus	Abactochromis_labrosus	0.0941609	14.0838	0	0.0406142	25601.1	23151.6	19166.9
Rhamphochromis_woodi	Nimbochromis_livingstonii	Abactochromis_labrosus	0.0939321	13.0228	0	0.0396702	21024.6	18846.1	15609.6
Pallidochromis_tokolosh	Alticorpus_macrocleithrum	Abactochromis_labrosus	0.0938847	11.8436	0	0.038081	29675.1	24400.9	20212.4
Rhamphochromis_longiceps	Nimbochromis_polystigma	Abactochromis_labrosus	0.0937403	12.1796	0	0.0417108	27099	24988	20704.8
Diplotaxodon_limnothrissa	Lethrinops_gossei	Abactochromis_labrosus	0.0928708	10.2513	0	0.040088	30250.6	26012.4	21591.4
Rhamphochromis_esox	Otopharynx_brooksi	Abactochromis_labrosus	0.0927923	10.9745	0	0.0397594	23058.4	20579.9	17084.9
Rhamphochromis_longiceps	Placidochromis_johnstoni	Abactochromis_labrosus	0.0927138	12.4197	0	0.0392278	24997	22636.2	18795
Rhamphochromis_woodi	Dimidiochromis_compressiceps	Abactochromis_labrosus	0.0922472	10.9663	0	0.0400598	25968.5	23802.2	19781.8
Rhamphochromis_woodi	Nimbochromis_linni	Abactochromis_labrosus	0.0921819	10.3966	0	0.0388391	24386.2	21920.5	18220.2
Rhamphochromis_esox	Dimidiochromis_compressiceps	Abactochromis_labrosus	0.0920008	12.5422	0	0.0406748	27775.1	25654.4	21331.6
Rhamphochromis_esox	Nimbochromis_linni	Abactochromis_labrosus	0.0920003	10.9959	0	0.0394391	26011.8	23562.5	19592.2
Rhamphochromis_woodi	Stigmatochromis_woodei	Abactochromis_labrosus	0.0919894	10.7403	0	0.0390657	22947.1	20779.9	17278.9
Rhamphochromis_esox	Cyrtocara_moorei	Abactochromis_labrosus	0.0919816	10.6749	0	0.0395115	21527.8	19762	16432.8
Rhamphochromis_esox	Taeniochromis_holotaenia	Abactochromis_labrosus	0.091933	9.43113	0	0.0397234	26647.8	23824.8	19813
Diplotaxodon_limnothrissa	Lethrinops_sp._oliveri	Abactochromis_labrosus	0.0919128	10.3758	0	0.0399026	28787	24774	20603.2
Rhamphochromis_esox	Dimidiochromis_kiwinge	Abactochromis_labrosus	0.0919066	12.4148	0	0.0397591	26734.8	24033	19987.2
Rhamphochromis_longiceps	Placidochromis_milomo	Abactochromis_labrosus	0.0918114	11.9349	0	0.0422422	29779.8	28429.3	23648
Mylochromis_lateristriga	Lethrinops_gossei	Abactochromis_labrosus	0.0918032	11.4323	0	0.0386077	29237.6	24490.4	20371.9
Rhamphochromis_longiceps	Dimidiochromis_strigatus	Abactochromis_labrosus	0.0914072	9.68729	0	0.0399599	27027.5	24502.5	20398.2
Rhamphochromis_longiceps	Hemitilapia_oxyrhynchus	Abactochromis_labrosus	0.0907879	11.7828	0	0.0408893	25038.1	23425.6	19526.1
Mylochromis_lateristriga	Alticorpus_geoffreyi	Abactochromis_labrosus	0.0904925	9.50266	0	0.0378703	29818.1	24721.9	20618.9
Rhamphochromis_longiceps	Mylochromis_epichoralis	Abactochromis_labrosus	0.0903586	11.107	0	0.0411545	29897.1	27797.9	23190.6
Rhamphochromis_longiceps	Eclectochromis_ornatus	Abactochromis_labrosus	0.0901914	11.6589	0	0.0414689	30039.4	28360.4	23667.9
Rhamphochromis_esox	Hemitaenichromis_spilopterus	Abactochromis_labrosus	0.0901598	13.8452	0	0.0412755	26854.8	25724.5	21469.5
Rhamphochromis_longiceps	Copadichromis_trimaculatus	Abactochromis_labrosus	0.0901233	12.9676	0	0.0389192	25445.1	22779.6	19013.1
Pallidochromis_tokolosh	Alticorpus_geoffreyi	Abactochromis_labrosus	0.0900596	9.95652	0	0.0365767	30426.9	24599.4	20534.6
Rhamphochromis_longiceps	Otopharynx_lithobates	Abactochromis_labrosus	0.0900159	11.7738	0	0.0402917	26050.1	24116.9	20133.6
Rhamphochromis_longiceps	Mylochromis_ericotaenia	Abactochromis_labrosus	0.0899242	12.6436	0	0.0402337	27006.9	24584.9	20528.1
Rhamphochromis_longiceps	Aristochromis_christiae	Abactochromis_labrosus	0.0898544	8.40023	1.66863e-16	0.0402622	29193	27243.5	22751.2
Rhamphochromis_esox	Fossorochromis_rostratus	Abactochromis_labrosus	0.0895812	10.445	0	0.0389161	25908.6	23673.9	19781.1
Rhamphochromis_longiceps	Placidochromis_electra	Abactochromis_labrosus	0.0893531	9.00311	9.2418e-19	0.0387169	26043.6	23858.9	19944.9
Pallidochromis_tokolosh	Lethrinops_gossei	Abactochromis_labrosus	0.0891346	10.9009	0	0.036321	29880.8	24328	20346
Rhamphochromis_esox	Nimbochromis_polystigma	Abactochromis_labrosus	0.0887473	11.9641	0	0.039525	26455.2	24563.5	20559
Rhamphochromis_esox	Hemitilapia_oxyrhynchus	Abactochromis_labrosus	0.0887008	12.899	0	0.0400563	24549.1	23131.6	19362.4
Rhamphochromis_longiceps	Otopharynx_speciosus	Abactochromis_labrosus	0.0886954	8.69584	1.38718e-17	0.0388427	28288.1	25512.6	21355.6
Rhamphochromis_woodi	Otopharynx_brooksi	Abactochromis_labrosus	0.0886942	9.7113	0	0.0373261	21607.1	19064.1	15957.9
Rhamphochromis_woodi	Taeniochromis_holotaenia	Abactochromis_labrosus	0.0886672	9.1354	4.68569e-19	0.0376143	24906.2	21962.5	18385
Rhamphochromis_woodi	Cyrtocara_moorei	Abactochromis_labrosus	0.0886531	10.1087	0	0.037278	20288.2	18249.5	15277.2
Mylochromis_lateristriga	Lethrinops_sp._oliveri	Abactochromis_labrosus	0.0880598	10.5416	0	0.0373275	27854.6	23298.6	19527.4
Rhamphochromis_woodi	Fossorochromis_rostratus	Abactochromis_labrosus	0.087891	9.86251	0	0.0375325	24152.8	21947.2	18401
Pallidochromis_tokolosh	Lethrinops_sp._oliveri	Abactochromis_labrosus	0.0875917	11.6354	0	0.0358899	28403.4	23161.6	19430.9
Rhamphochromis_esox	Aristochromis_christiae	Abactochromis_labrosus	0.087355	9.58899	0	0.0393446	28587.2	26860.2	22544.5
Rhamphochromis_longiceps	Bucochromis_heterotaenia	Abactochromis_labrosus	0.086897	9.2922	0	0.0381107	28200.9	25486.4	21411.1
Rhamphochromis_woodi	Dimidiochromis_kiwinge	Abactochromis_labrosus	0.086782	11.4557	0	0.0368051	25049.9	22164.4	18624.6
Rhamphochromis_woodi	Hemitaenichromis_spilopterus	Abactochromis_labrosus	0.0866317	12.0099	0	0.0388854	25195.1	23744.1	19958.1
Rhamphochromis_longiceps	Lethrinops_albus	Abactochromis_labrosus	0.0864337	9.16002	0	0.0374647	14402.5	13020.5	10948.8
Rhamphochromis_longiceps	Maravichromis_mola	Abactochromis_labrosus	0.0862627	11.8616	0	0.0393011	30163.4	27753.9	23345.9
Rhamphochromis_longiceps	Buccochromis_rhoadesii	Abactochromis_labrosus	0.0861397	10.3029	0	0.037773	28703.6	25793.4	21702.1
Rhamphochromis_woodi	Nimbochromis_polystigma	Abactochromis_labrosus	0.0860656	10.8901	0	0.0376075	24740.9	22665.4	19073.1
Rhamphochromis_longiceps	Copadichromis_borleyi	Abactochromis_labrosus	0.0859148	11.4821	0	0.0384965	29988.2	27268	22953.2
Rhamphochromis_esox	Placidochromis_milomo	Abactochromis_labrosus	0.0858935	12.6956	0	0.0396378	29249.2	27925.4	23507.6
Rhamphochromis_esox	Mylochromis_ericotaenia	Abactochromis_labrosus	0.0855764	14.5939	0	0.0383657	26564.4	24213.4	20395.9
Rhamphochromis_woodi	Hemitilapia_oxyrhynchus	Abactochromis_labrosus	0.0853409	12.5089	0	0.0377938	22959.4	21292.6	17944.1
Rhamphochromis_woodi	Dimidiochromis_strigatus	Abactochromis_labrosus	0.0852321	9.66882	0	0.0369464	24729.9	22481.1	18949.9
Rhamphochromis_esox	Lethrinops_albus	Abactochromis_labrosus	0.0849481	9.32441	0	0.0367024	14224	12835.8	10825.8
Rhamphochromis_longiceps	Trematocranus_placodon	Abactochromis_labrosus	0.0847483	9.72416	0	0.0377565	23555	21817	18408
Rhamphochromis_esox	Placidochromis_electra	Abactochromis_labrosus	0.0846388	10.1505	0	0.0366719	25563.9	23401.6	19749.4
Rhamphochromis_esox	Stigmatochromis_guttatus	Abactochromis_labrosus	0.0845842	10.6344	0	0.0364126	25197.8	22354.5	18867.8
Rhamphochromis_esox	Dimidiochromis_strigatus	Abactochromis_labrosus	0.084531	10.0289	0	0.0372496	26549.5	24195.8	20424
Rhamphochromis_esox	Mylochromis_epichoralis	Abactochromis_labrosus	0.084154	11.571	0	0.0384287	29328.5	27328	23085.5
Labeotropheus_artatorostris	Abactochromis_labrosus	Astatotilapia_calliptera	0.0840962	9.84235	0	0.0831269	40603.4	24438.4	20646.9
Rhamphochromis_woodi	Aristochromis_christiae	Abactochromis_labrosus	0.084058	8.68797	1.47169e-17	0.0371465	26693	24824.2	20974.5
Rhamphochromis_woodi	Stigmatochromis_guttatus	Abactochromis_labrosus	0.0836455	10.1457	0	0.0353187	23635	20754.2	17550.2
Rhamphochromis_esox	Otopharynx_lithobates	Abactochromis_labrosus	0.0834011	12.9426	0	0.0374564	25488.5	23661.8	20018.8
Rhamphochromis_woodi	Otopharynx_lithobates	Abactochromis_labrosus	0.0830949	12.4788	0	0.0366286	23960.1	21951.6	18583.4
Rhamphochromis_woodi	Mylochromis_epichoralis	Abactochromis_labrosus	0.082958	11.0266	0	0.0371983	27534.2	25336.8	21455
Labeotropheus_trewavasae	Abactochromis_labrosus	Astatotilapia_calliptera	0.0827742	11.4566	0	0.0832153	44774.1	25172.9	21324.1
Rhamphochromis_longiceps	Placidochromis_mbenji_lip	Abactochromis_labrosus	0.0826253	10.3932	0	0.0372794	29096.4	26998.4	22877.4
Rhamphochromis_longiceps	Aulonocara_steveni	Abactochromis_labrosus	0.082608	7.92896	7.45273e-15	0.0351222	25751.9	23322.6	19763.4
Rhamphochromis_longiceps	Cheilotilapia_euchilus	Abactochromis_labrosus	0.0823327	9.36834	0	0.037683	30047	28026.1	23762.2
Rhamphochromis_woodi	Placidochromis_electra	Abactochromis_labrosus	0.0823211	9.79047	0	0.0350281	24014.4	21640.9	18348.9
Rhamphochromis_woodi	Placidochromis_milomo	Abactochromis_labrosus	0.0821499	11.5288	0	0.0372419	27428.5	25828.5	21907
Rhamphochromis_esox	Copadichromis_trimaculatus	Abactochromis_labrosus	0.0820827	12.4153	0	0.0356958	24905.8	22387.8	18991.2
Rhamphochromis_longiceps	Chilotilapia_rhoadesii	Abactochromis_labrosus	0.0818715	10.8397	0	0.0372566	30087.8	27877.1	23657.9
Rhamphochromis_woodi	Placidochromis_johnstoni	Abactochromis_labrosus	0.0818549	11.6018	0	0.0340875	23017.6	20512.4	17408.4
Rhamphochromis_esox	Eclectochromis_ornatus	Abactochromis_labrosus	0.0816526	11.14	0	0.0376293	29513.6	27823.5	23622.8
Rhamphochromis_esox	Placidochromis_johnstoni	Abactochromis_labrosus	0.0815552	12.516	0	0.0347415	24595.6	22188.4	18842.1
Rhamphochromis_esox	Bucochromis_heterotaenia	Abactochromis_labrosus	0.0814525	10.2257	0	0.0356943	27748.4	25012.4	21244.6
Rhamphochromis_longiceps	Otopharynx_picta	Abactochromis_labrosus	0.0814058	9.81535	0	0.0363076	28233.9	25819.4	21932.1
Rhamphochromis_esox	Otopharynx_speciosus	Abactochromis_labrosus	0.0812887	9.01453	9.2418e-19	0.0356119	27710.9	25042.4	21277.1
Rhamphochromis_woodi	Mylochromis_ericotaenia	Abactochromis_labrosus	0.0812799	12.5798	0	0.0357808	24883.1	22362.6	19000.6
Rhamphochromis_esox	Buccochromis_rhoadesii	Abactochromis_labrosus	0.0812021	11.0304	0	0.0356916	28050.8	25413.2	21596
Rhamphochromis_esox	Maravichromis_mola	Abactochromis_labrosus	0.0810136	12.5619	0	0.0369552	29533	27286	23196.2
Rhamphochromis_woodi	Copadichromis_trimaculatus	Abactochromis_labrosus	0.0809502	12.4611	0	0.0345465	23359.4	20784.4	17671.4
Rhamphochromis_woodi	Trematocranus_placodon	Abactochromis_labrosus	0.0807287	11.0453	0	0.0354029	21689.5	19916.8	16941.2
Rhamphochromis_woodi	Maravichromis_mola	Abactochromis_labrosus	0.0806137	13.2549	0	0.0361136	27757.1	25251.4	21483.9
Rhamphochromis_longiceps	Ctenopharynx_intermedius	Abactochromis_labrosus	0.0805537	7.41816	3.59418e-13	0.0352774	27138	24462.2	20815
Rhamphochromis_woodi	Eclectochromis_ornatus	Abactochromis_labrosus	0.0804237	11.0498	0	0.0364661	27618.4	25761.9	21926.6
Rhamphochromis_longiceps	Taeniolethrinops_macrorhynchus	Abactochromis_labrosus	0.0801116	7.75247	2.93293e-14	0.0346537	26257.5	23523.8	20034.2
Rhamphochromis_longiceps	Buccochromis_nototaenia	Abactochromis_labrosus	0.0798004	8.48661	8.10875e-17	0.0347601	27630.2	24645.5	21002.8
Rhamphochromis_longiceps	Otopharynx_heterodon	Abactochromis_labrosus	0.0793043	8.86085	3.14607e-18	0.0356635	29551.1	27112.1	23127.9
Cynotilapia_afra	Metriaclima_zebra	Abactochromis_labrosus	0.0791177	19.0807	0	0.0554648	29147	27147.5	23166.8
Rhamphochromis_woodi	Bucochromis_heterotaenia	Abactochromis_labrosus	0.0788591	9.9687	0	0.0340619	25926.2	23201	19809.2
Rhamphochromis_woodi	Otopharynx_speciosus	Abactochromis_labrosus	0.0787908	9.05799	4.68569e-19	0.0340228	26012.8	23159.8	19776.8
Rhamphochromis_esox	Trematocranus_placodon	Abactochromis_labrosus	0.0787781	10.7238	0	0.0352107	23189.9	21444.6	18312.6
Rhamphochromis_esox	Copadichromis_borleyi	Abactochromis_labrosus	0.0786009	11.7597	0	0.0353867	29229.4	26820.6	22911.6
Rhamphochromis_esox	Cheilotilapia_euchilus	Abactochromis_labrosus	0.0786007	9.82272	0	0.0361793	29510.4	27642.3	23613.6
Rhamphochromis_esox	Otopharynx_picta	Abactochromis_labrosus	0.0784739	11.8442	0	0.0350579	27692.6	25443.6	21740.9
Cynotilapia_afra	Abactochromis_labrosus	Astatotilapia_calliptera	0.0781058	14.8391	0	0.0771326	32481.4	21938.4	18759.6
Lethrinops_sp._oliveri	Otopharynx_tetrastigma	Abactochromis_labrosus	0.0780656	6.31645	6.35825e-10	0.0351534	47452.8	25004.2	21383
Rhamphochromis_longiceps	Copadichromis_quadrimaculatus	Abactochromis_labrosus	0.0777474	7.30535	8.16635e-13	0.0328958	25674.2	22578	19320.5
Rhamphochromis_esox	Aulonocara_steveni	Abactochromis_labrosus	0.0770594	8.88165	2.70606e-18	0.0327814	25334.2	22936.2	19654.2
Rhamphochromis_longiceps	Tramitichromis_brevis	Abactochromis_labrosus	0.0768056	7.56352	1.22641e-13	0.0336909	28404.2	25740.5	22068.5
Rhamphochromis_woodi	Lethrinops_albus	Abactochromis_labrosus	0.076775	7.68937	4.74868e-14	0.0327562	13327.5	11888	10192.8
Rhamphochromis_woodi	Buccochromis_rhoadesii	Abactochromis_labrosus	0.076527	10.4178	0	0.0330944	26285.8	23520.5	20176.5
Rhamphochromis_longiceps	Otopharynx_nitidus	Abactochromis_labrosus	0.0763178	7.54388	1.42083e-13	0.0333399	28762.4	25905.6	22231.9
Rhamphochromis_esox	Ctenopharynx_intermedius	Abactochromis_labrosus	0.0761558	8.4438	1.15914e-16	0.0335197	26617.4	24155.1	20736.4
Alticorpus_geoffreyi	Otopharynx_tetrastigma	Abactochromis_labrosus	0.0759409	6.2302	1.08465e-09	0.0340966	51053.4	26618.4	22860.9
Rhamphochromis_esox	Otopharynx_heterodon	Abactochromis_labrosus	0.0758258	10.1994	0	0.0341617	28872.6	26670.1	22910.6
Rhamphochromis_woodi	Copadichromis_borleyi	Abactochromis_labrosus	0.0757951	11.8763	0	0.0333426	27442.4	24678.9	21201.4
Rhamphochromis_longiceps	Taeniolethrinops_furcicauda	Abactochromis_labrosus	0.0756278	8.95754	1.37459e-18	0.032874	27440	24418.5	20984.8
Labeotropheus_trewavasae	Abactochromis_labrosus	Champsochromis_caeruelus	0.0756239	9.07339	4.68569e-19	0.022003	65499	26414.5	22700.2
Rhamphochromis_esox	Chilotilapia_rhoadesii	Abactochromis_labrosus	0.075602	11.1705	0	0.0346392	29517.1	27454.9	23595.4
Labeotropheus_trewavasae	Abactochromis_labrosus	Stigmatochromis_modestus	0.0754513	8.39094	1.80204e-16	0.0263102	58555.2	23115.8	19872.2
Labeotropheus_trewavasae	Abactochromis_labrosus	Otopharynx_tetrastigma	0.0754115	10.8857	0	0.0248135	64191.8	26009.5	22361.8
Lethrinops_gossei	Otopharynx_tetrastigma	Abactochromis_labrosus	0.075344	6.10933	2.26749e-09	0.0338745	49543.4	26238.1	22561.4
Rhamphochromis_longiceps	Taeniolethrinops_praeorbitalis	Abactochromis_labrosus	0.0751211	7.13647	2.72705e-12	0.0324667	26274.4	23423.1	20149.9
Rhamphochromis_woodi	Cheilotilapia_euchilus	Abactochromis_labrosus	0.0750833	8.56804	4.09172e-17	0.0339922	27567.1	25571.1	21999.4
Labeotropheus_trewavasae	Abactochromis_labrosus	Placidochromis_milomo	0.074595	9.50133	0	0.0256847	71427.7	29033.2	25002.5
Rhamphochromis_woodi	Aulonocara_steveni	Abactochromis_labrosus	0.0743722	8.17634	1.04266e-15	0.0311874	23685.6	21240.9	18300.1
Rhamphochromis_woodi	Chilotilapia_rhoadesii	Abactochromis_labrosus	0.0741558	10.7747	0	0.0333721	27588.4	25400.6	21893.4
Rhamphochromis_esox	Placidochromis_mbenji_lip	Abactochromis_labrosus	0.0736337	10.4758	0	0.0334035	28597.9	26504.1	22868.6
Rhamphochromis_esox	Buccochromis_nototaenia	Abactochromis_labrosus	0.0736086	9.02743	9.2418e-19	0.0321853	27138.8	24219	20898
Rhamphochromis_esox	Otopharynx_nitidus	Abactochromis_labrosus	0.0732744	8.93693	1.82121e-18	0.0321093	28212.2	25506.5	22023.8
Rhamphochromis_longiceps	Nyassachromis_prostoma	Abactochromis_labrosus	0.0732244	7.47894	2.29721e-13	0.0329231	28774.4	26262.9	22679.1
Rhamphochromis_woodi	Placidochromis_mbenji_lip	Abactochromis_labrosus	0.0730905	9.20197	0	0.0325618	26796.2	24547.8	21203.8
Rhamphochromis_esox	Taeniolethrinops_macrorhynchus	Abactochromis_labrosus	0.0730871	7.98926	4.63903e-15	0.0316213	25797.6	23032.9	19895.4
Rhamphochromis_esox	Tramitichromis_brevis	Abactochromis_labrosus	0.0728289	8.60433	3.01815e-17	0.0320704	27848	25372	21927.2
Alticorpus_macrocleithrum	Otopharynx_tetrastigma	Abactochromis_labrosus	0.0726772	5.4536	9.5017e-08	0.0325623	50118.2	26094.8	22558.8
Labeotropheus_trewavasae	Abactochromis_labrosus	Aristochromis_christiae	0.0726378	8.49018	7.86694e-17	0.0168503	70191.1	28084.9	24281.1
Rhamphochromis_longiceps	Lethrinops_auritus	Abactochromis_labrosus	0.072373	7.05706	4.76855e-12	0.0317503	27866.4	25365.4	21941.6
Rhamphochromis_longiceps	Ctenopharynx_nitidus	Abactochromis_labrosus	0.0722719	7.92536	7.66633e-15	0.0321234	28791.4	25862.1	22375.9
Rhamphochromis_woodi	Otopharynx_picta	Abactochromis_labrosus	0.0721525	11.0414	0	0.0317956	25906.8	23550.5	20380.8
Rhamphochromis_woodi	Buccochromis_nototaenia	Abactochromis_labrosus	0.0719507	9.19215	0	0.030814	25459.9	22418.4	19408.9
Rhamphochromis_woodi	Ctenopharynx_intermedius	Abactochromis_labrosus	0.0719472	7.92846	7.48135e-15	0.0310891	24980.1	22294.6	19301.9
Tropheops_microstoma	Petrotilapia_chrysos	Abactochromis_labrosus	0.0711352	9.55207	0	0.0473551	23172.5	21353.8	18517.5
Rhamphochromis_woodi	Taeniolethrinops_macrorhynchus	Abactochromis_labrosus	0.071084	7.27748	9.98665e-13	0.0303341	24166.4	21456.6	18608.6
Aulonocara_sp._yellow	Otopharynx_tetrastigma	Abactochromis_labrosus	0.070983	5.92533	6.753e-09	0.0322365	49599.8	26354.8	22861.2
Rhamphochromis_longiceps	Lethrinops_lethrinus	Abactochromis_labrosus	0.0708186	7.56554	1.20808e-13	0.0308889	25769.6	23183.6	20117.1
Labeotropheus_trewavasae	Abactochromis_labrosus	Otopharynx_speciosus	0.070568	7.45323	2.77841e-13	0.0215774	67222.4	26514.6	23019.1
Rhamphochromis_woodi	Otopharynx_heterodon	Abactochromis_labrosus	0.0704457	8.99569	9.2418e-19	0.031287	26875.6	24698.1	21447.4
Rhamphochromis_woodi	Otopharynx_nitidus	Abactochromis_labrosus	0.0703734	8.60097	3.10103e-17	0.0303525	26370.5	23630.5	20523.2
Rhamphochromis_esox	Copadichromis_quadrimaculatus	Abactochromis_labrosus	0.0699679	7.49103	2.10147e-13	0.0296778	25128.2	22099.2	19209
Labeotropheus_trewavasae	Abactochromis_labrosus	Maravichromis_mola	0.0695226	8.2488	5.79727e-16	0.0196065	71023.2	28698.5	24967.5
Lethrinops_longimanus	Otopharynx_tetrastigma	Abactochromis_labrosus	0.0694116	5.88948	8.32573e-09	0.0311561	50574.5	25531	22216.8
Lethrinops_sp._oliveri	Stigmatochromis_modestus	Abactochromis_labrosus	0.069258	6.51011	1.86446e-10	0.0294324	43233.2	21257.2	18503.5
Lethrinops_sp._oliveri	Tyrannochromis_nigriventer	Abactochromis_labrosus	0.0692304	6.88653	1.54411e-11	0.0302544	42948.6	21940.9	19099.6
Labeotropheus_trewavasae	Abactochromis_labrosus	Cheilotilapia_euchilus	0.0692115	8.51858	6.20874e-17	0.0248063	71817.2	28860.6	25124.2
Rhamphochromis_esox	Nyassachromis_prostoma	Abactochromis_labrosus	0.0691928	7.59736	9.52564e-14	0.0311653	28138.1	25828.6	22485.6
Labeotropheus_trewavasae	Abactochromis_labrosus	Trematocranus_placodon	0.0691576	10.113	0	0.0241374	56734.6	22459.1	19553.6
Rhamphochromis_woodi	Copadichromis_quadrimaculatus	Abactochromis_labrosus	0.0691194	7.03753	5.46555e-12	0.0288193	23509.6	20541.1	17885.1
Labeotropheus_trewavasae	Abactochromis_labrosus	Stigmatochromis_woodei	0.0689134	7.1479	2.5164e-12	0.0204635	59240.1	23411.9	20393.1
Rhamphochromis_esox	Taeniolethrinops_praeorbitalis	Abactochromis_labrosus	0.0687382	7.98416	4.82949e-15	0.0297819	25813.1	23022.6	20061.1
Rhamphochromis_woodi	Tramitichromis_brevis	Abactochromis_labrosus	0.06859	7.68982	4.73336e-14	0.0296968	26058.4	23478.1	20464.1
Labeotropheus_trewavasae	Abactochromis_labrosus	Eclectochromis_ornatus	0.0684944	9.28692	0	0.0296377	71480.5	28922.4	25214.4
Labeotropheus_trewavasae	Abactochromis_labrosus	Tyrannochromis_nigriventer	0.068414	8.07685	2.31602e-15	0.0208936	58243.1	23261.4	20282.4
Labeotropheus_trewavasae	Abactochromis_labrosus	Hemitaenichromis_spilopterus	0.0680814	9.4988	0	0.0224264	65350.9	26505.4	23126.4
Labeotropheus_trewavasae	Abactochromis_labrosus	Otopharynx_lithobates	0.0679709	9.11245	4.68569e-19	0.0217501	61669.2	24646.5	21509.2
Rhamphochromis_woodi	Taeniolethrinops_furcicauda	Abactochromis_labrosus	0.0678888	8.48013	8.55107e-17	0.0290833	25118	22238.2	19410.8
Labeotropheus_trewavasae	Abactochromis_labrosus	Nimbochromis_livingstonii	0.0678407	7.1964	1.78579e-12	0.0230285	54284.6	21397.1	18678.4
Labeotropheus_trewavasae	Abactochromis_labrosus	Cyrtocara_moorei	0.0678254	7.5164	1.74222e-13	0.0234522	53040	20766	18128
Cynotilapia_axelrodi	Abactochromis_labrosus	Astatotilapia_calliptera	0.067774	12.8227	0	0.0663913	32846.5	21840.2	19067.8
Labeotropheus_trewavasae	Abactochromis_labrosus	Dimidiochromis_kiwinge	0.067631	8.60238	3.05972e-17	0.0222429	64197.5	25445.2	22221.5
Alticorpus_geoffreyi	Stigmatochromis_modestus	Abactochromis_labrosus	0.0676101	5.56873	5.09559e-08	0.0285419	46805	22519.5	19667.2
Labeotropheus_trewavasae	Abactochromis_labrosus	Chilotilapia_rhoadesii	0.0676051	7.89732	9.54883e-15	0.0228317	71630.8	28670	25039
Labeotropheus_artatorostris	Abactochromis_labrosus	Otopharynx_tetrastigma	0.0675549	11.2979	0	0.0219518	58378.8	25120.5	21941.2
Labeotropheus_trewavasae	Abactochromis_labrosus	Tramitichromis_brevis	0.0674816	8.24656	5.90348e-16	0.0230052	68799.6	26688.4	23314.1
Rhamphochromis_esox	Taeniolethrinops_furcicauda	Abactochromis_labrosus	0.0674684	9.48218	0	0.0294024	26893.4	23932.4	20907.1
Rhamphochromis_esox	Ctenopharynx_nitidus	Abactochromis_labrosus	0.0674543	9.1403	4.68569e-19	0.030122	28197.8	25480	22259.8
Labeotropheus_trewavasae	Abactochromis_labrosus	Placidochromis_electra	0.0673008	10.287	0	0.0238655	63100.5	24487.8	21399.5
Labeotropheus_trewavasae	Abactochromis_labrosus	Dimidiochromis_compressiceps	0.0671877	7.84111	1.47859e-14	0.0197128	67220.1	26849.4	23468.6
Rhamphochromis_woodi	Taeniolethrinops_praeorbitalis	Abactochromis_labrosus	0.0670333	6.68928	5.80001e-11	0.0286576	24113.2	21487.2	18787.5
Labeotropheus_trewavasae	Abactochromis_labrosus	Nimbochromis_polystigma	0.0670298	8.01256	3.86129e-15	0.0217416	64132.2	25611.2	22393.5
Rhamphochromis_esox	Lethrinops_auritus	Abactochromis_labrosus	0.0669734	7.03294	5.64103e-12	0.0293738	27342.9	24896.6	21771.1
Alticorpus_geoffreyi	Tyrannochromis_nigriventer	Abactochromis_labrosus	0.0668086	6.36315	4.74844e-10	0.0288575	46394.9	23109.9	20215.4
Labeotropheus_trewavasae	Abactochromis_labrosus	Fossorochromis_rostratus	0.0667689	8.88027	2.70606e-18	0.023252	63141.1	24774.4	21673.1
Labeotropheus_trewavasae	Abactochromis_labrosus	Buccochromis_rhoadesii	0.0664111	9.9437	0	0.0204929	68250	26846.5	23502.8
Rhamphochromis_longiceps	Copadichromis_virginalis	Abactochromis_labrosus	0.0663623	7.52951	1.58116e-13	0.027937	27377.5	23763.8	20806
Lethrinops_gossei	Stigmatochromis_modestus	Abactochromis_labrosus	0.0662707	6.53674	1.57002e-10	0.0280695	45170	22258	19491.2
Rhamphochromis_woodi	Ctenopharynx_nitidus	Abactochromis_labrosus	0.0662461	8.87781	2.70606e-18	0.0291125	26337.1	23639.9	20702.4
Labeotropheus_trewavasae	Abactochromis_labrosus	Mylochromis_ericotaenia	0.066205	7.51078	1.81612e-13	0.0199578	63239	25364.8	22214.8
Labeotropheus_trewavasae	Abactochromis_labrosus	Taeniolethrinops_praeorbitalis	0.0661028	8.30543	3.64635e-16	0.0259438	63394.5	24421.8	21393.2
Diplotaxodon_macrops	Rhamphochromis_woodi	Abactochromis_labrosus	0.0658975	8.91006	2.26518e-18	0.0200889	25931.8	15914.2	13946.5
Labeotropheus_trewavasae	Abactochromis_labrosus	Placidochromis_mbenji_lip	0.0655502	8.61787	2.68652e-17	0.0170306	69788	27677	24271.8
Rhamphochromis_woodi	Nyassachromis_prostoma	Abactochromis_labrosus	0.0655225	6.96699	8.90708e-12	0.0290147	26339	23886.8	20949
Labeotropheus_trewavasae	Abactochromis_labrosus	Lethrinops_albus	0.0653193	6.10217	2.36742e-09	0.0296349	34568.8	13467.5	11816
Diplotaxodon_limnothrissa	Rhamphochromis_woodi	Abactochromis_labrosus	0.0651958	7.82879	1.62627e-14	0.021786	25597	17392.2	15263.2
Labeotropheus_trewavasae	Abactochromis_labrosus	Otopharynx_brooksi	0.0650213	7.8825	1.07111e-14	0.0223008	55194	21803.2	19141
Lethrinops_gossei	Tyrannochromis_nigriventer	Abactochromis_labrosus	0.0649363	7.26679	1.07835e-12	0.0283653	44702.1	23023.1	20215.4
Alticorpus_macrocleithrum	Tyrannochromis_nigriventer	Abactochromis_labrosus	0.0647621	6.10351	2.3483e-09	0.0278944	45359.8	22688.8	19928.8
Labeotropheus_trewavasae	Abactochromis_labrosus	Ctenopharynx_intermedius	0.0646982	8.66131	1.85144e-17	0.022949	65036.1	25326.4	22248.4
Labeotropheus_trewavasae	Melanochromis_auratus	Abactochromis_labrosus	0.0645192	9.75497	0	0.0552209	36350.9	35786.9	31448.9
Rhamphochromis_woodi	Lethrinops_auritus	Abactochromis_labrosus	0.0644739	6.85134	1.96182e-11	0.0278343	25484.8	23050.2	20258
Alticorpus_macrocleithrum	Stigmatochromis_modestus	Abactochromis_labrosus	0.0644167	6.25855	9.10868e-10	0.0269476	45788.6	21931.4	19276.9
Pallidochromis_tokolosh	Rhamphochromis_woodi	Abactochromis_labrosus	0.0643446	7.73345	3.39318e-14	0.0202073	25437.2	16264.2	14297.8
Aulonocara_sp._yellow	Tyrannochromis_nigriventer	Abactochromis_labrosus	0.0642119	6.2661	8.69195e-10	0.0284007	45053.9	23204.9	20404.6
Rhamphochromis_esox	Lethrinops_lethrinus	Abactochromis_labrosus	0.0641628	8.37866	1.99523e-16	0.0281675	25155.2	22865	20107.8
Labeotropheus_trewavasae	Abactochromis_labrosus	Taeniochromis_holotaenia	0.0640173	8.18175	9.97942e-16	0.0199397	63411.9	25037.1	22024.4
Labeotropheus_trewavasae	Abactochromis_labrosus	Placidochromis_johnstoni	0.0637833	8.27911	4.52605e-16	0.0203351	61133.6	23455.6	20642.9
Labeotropheus_trewavasae	Abactochromis_labrosus	Bucochromis_heterotaenia	0.0637746	8.11725	1.6774e-15	0.0191308	67127.9	26517.4	23337.9
Labeotropheus_trewavasae	Abactochromis_labrosus	Nimbochromis_linni	0.0635866	7.24946	1.22155e-12	0.0196252	63496.2	24845.2	21874.5
Labeotropheus_trewavasae	Abactochromis_labrosus	Otopharynx_nitidus	0.0633934	8.34861	2.55771e-16	0.0197915	69481.9	26826.6	23628.1
Aulonocara_sp._yellow	Stigmatochromis_modestus	Abactochromis_labrosus	0.0632664	5.87899	8.84887e-09	0.0269979	45536.5	22316.5	19660.8
Labeotropheus_trewavasae	Abactochromis_labrosus	Otopharynx_heterodon	0.0630863	9.16752	0	0.0189408	70530.2	27777.2	24480.5
Labeotropheus_trewavasae	Abactochromis_labrosus	Taeniolethrinops_furcicauda	0.0629767	8.08741	2.1282e-15	0.0242481	65821.2	25297.2	22299.8
Labeotropheus_artatorostris	Abactochromis_labrosus	Aristochromis_christiae	0.062833	7.67558	5.27073e-14	0.0143032	63793.6	27000.9	23808.4
Labeotropheus_artatorostris	Abactochromis_labrosus	Stigmatochromis_modestus	0.0625593	8.31034	3.50425e-16	0.021385	52990.9	22107.9	19504.6
Labeotropheus_trewavasae	Abactochromis_labrosus	Stigmatochromis_guttatus	0.0624677	7.28992	9.1373e-13	0.0197644	60240	23675.5	20891.5
Lethrinops_longimanus	Tyrannochromis_nigriventer	Abactochromis_labrosus	0.0623515	6.60058	1.038e-10	0.0272012	45677.2	22473.2	19835.2
Rhamphochromis_woodi	Lethrinops_lethrinus	Abactochromis_labrosus	0.0620587	7.88585	1.04331e-14	0.0267662	23522.8	21169.8	18695.8
Labeotropheus_trewavasae	Abactochromis_labrosus	Buccochromis_nototaenia	0.0618692	8.23744	6.35529e-16	0.0200386	66130.8	25697.5	22703
Diplotaxodon_macrops	Rhamphochromis_esox	Abactochromis_labrosus	0.0618341	9.47062	0	0.0192023	27674	17116.5	15123
Lethrinops_sp._oliveri	Nimbochromis_livingstonii	Abactochromis_labrosus	0.0617646	5.15993	4.41623e-07	0.0268541	40228.2	19930.2	17611.5
Labeotropheus_trewavasae	Abactochromis_labrosus	Placidochromis_longimanus	0.0614975	6.93209	1.13189e-11	0.0238324	63527	24098.2	21306
Rhamphochromis_longiceps	Capidochromis_eucinostomus	Abactochromis_labrosus	0.0614325	5.76139	1.73775e-08	0.0274801	29672.4	26668.6	23581.6
Rhamphochromis_longiceps	Placidochromis_longimanus	Abactochromis_labrosus	0.0613905	5.57635	4.8857e-08	0.0268494	25568.8	23264.8	20573.5
Placidochromis_longimanus	Otopharynx_tetrastigma	Abactochromis_labrosus	0.0612563	5.07251	6.84414e-07	0.0248258	68013.8	22472.5	19878.2
Labeotropheus_trewavasae	Abactochromis_labrosus	Taeniolethrinops_macrorhynchus	0.0612092	6.97578	8.38282e-12	0.0238689	63072.9	24304.9	21501.1
Mylochromis_lateristriga	Rhamphochromis_woodi	Abactochromis_labrosus	0.0610872	7.64152	6.82513e-14	0.0196094	25183.5	16123.8	14267.2
Rhamphochromis_esox	Copadichromis_virginalis	Abactochromis_labrosus	0.0610522	7.76264	2.7111e-14	0.0257619	26639	23342.8	20656.5
Labeotropheus_trewavasae	Abactochromis_labrosus	Mylochromis_epichoralis	0.0610401	6.65163	7.43918e-11	0.0174394	70572.2	28418.5	25148.8
Labeotropheus_artatorostris	Abactochromis_labrosus	Placidochromis_milomo	0.0608979	9.40302	0	0.0207924	65016.2	27964.1	24753.7
Capidochromis_eucinostomus	Otopharynx_tetrastigma	Abactochromis_labrosus	0.0608343	6.32424	6.0601e-10	0.027977	65889.6	28594.1	25314.6
Alticorpus_geoffreyi	Nimbochromis_livingstonii	Abactochromis_labrosus	0.0608254	4.56526	7.49558e-06	0.0262682	43542.4	21122.6	18700.4
Labeotropheus_trewavasae	Abactochromis_labrosus	Lethrinops_auritus	0.0608072	6.74687	3.957e-11	0.0235459	68178.4	26065.6	23077.4
Labeotropheus_trewavasae	Abactochromis_labrosus	Lethrinops_lethrinus	0.0607656	6.54449	1.49338e-10	0.0245493	62942.9	24020.4	21268.4
Iodotropheus_sprengerae	Abactochromis_labrosus	Metriaclima_zebra	0.0607494	11.0051	0	0.0708922	29991	28601.2	25325.2
Rhamphochromis_woodi	Copadichromis_virginalis	Abactochromis_labrosus	0.0607053	6.74612	3.97632e-11	0.0251804	24946.2	21651.2	19173
Labeotropheus_trewavasae	Abactochromis_labrosus	Hemitilapia_oxyrhynchus	0.0604037	9.29242	0	0.0204536	60059.8	23794	21083.2
Diplotaxodon_limnothrissa	Rhamphochromis_esox	Abactochromis_labrosus	0.0603851	7.17597	2.06364e-12	0.0205857	27315	18653.5	16529
Labeotropheus_trewavasae	Abactochromis_labrosus	Ctenopharynx_nitidus	0.0603371	8.28805	4.20514e-16	0.0198778	68597.6	26687.6	23650.4
Labeotropheus_trewavasae	Abactochromis_labrosus	Nyassachromis_prostoma	0.0602249	7.03208	5.67508e-12	0.022365	68816.1	26752.1	23712.9
Lethrinops_sp._oliveri	Champsochromis_caeruelus	Abactochromis_labrosus	0.0601908	5.82253	1.22505e-08	0.0268437	49705.2	24390.8	21621.2
Metriaclima_callainos	Metriaclima_zebra	Abactochromis_labrosus	0.0601787	10.665	0	0.0389487	32790.8	25401.8	22518
Labeotropheus_trewavasae	Abactochromis_labrosus	Dimidiochromis_strigatus	0.0601718	7.42429	3.43628e-13	0.0192454	64176	25393.5	22511
Alticorpus_geoffreyi	Stigmatochromis_woodei	Abactochromis_labrosus	0.0600909	5.4848	8.03368e-08	0.0258318	47976.9	22933.9	20333.9
Alticorpus_geoffreyi	Champsochromis_caeruelus	Abactochromis_labrosus	0.0600379	5.94087	6.16633e-09	0.0263758	54107.4	25694.1	22783.6
Lethrinops_gossei	Champsochromis_caeruelus	Abactochromis_labrosus	0.0600142	6.42664	3.1784e-10	0.0266012	51953.9	25562.4	22667.9
Lethrinops_sp._oliveri	Nimbochromis_linni	Abactochromis_labrosus	0.0597639	5.17413	4.10738e-07	0.0259066	47377.4	23112.1	20505.4
Labeotropheus_trewavasae	Labidochromis_gigas	Abactochromis_labrosus	0.0595875	7.1192	3.08318e-12	0.0502565	34654.8	34470.5	30593.5
Labeotropheus_trewavasae	Abactochromis_labrosus	Copadichromis_trimaculatus	0.0594946	7.96551	5.59245e-15	0.0233413	59998.1	23440.1	20807.6
Lethrinops_longimanus	Stigmatochromis_modestus	Abactochromis_labrosus	0.0594447	5.94221	6.1196e-09	0.0252023	45951.1	21658.6	19228.1
Lethrinops_sp._oliveri	Stigmatochromis_woodei	Abactochromis_labrosus	0.0593747	5.85667	1.00676e-08	0.0257258	44240.8	21622.5	19198.8
Lethrinops_gossei	Otopharynx_brooksi	Abactochromis_labrosus	0.0592346	6.90017	1.40691e-11	0.0253301	43366.2	20991.2	18643.5
Lethrinops_gossei	Stigmatochromis_woodei	Abactochromis_labrosus	0.0592167	6.16642	1.60518e-09	0.0254285	46158.4	22642.9	20111.1
Alticorpus_geoffreyi	Nimbochromis_linni	Abactochromis_labrosus	0.0591368	5.01727	8.9944e-07	0.0253691	51135.8	24460.5	21729
Copadichromis_virginalis	Otopharynx_tetrastigma	Abactochromis_labrosus	0.059049	6.9724	8.58116e-12	0.0276646	48462.8	27425	24366.8
Labeotropheus_artatorostris	Abactochromis_labrosus	Champsochromis_caeruelus	0.0590208	8.41748	1.44645e-16	0.0170296	59430.9	25387.4	22557.6
Lethrinops_gossei	Nimbochromis_livingstonii	Abactochromis_labrosus	0.0588772	5.43753	1.03653e-07	0.0255682	42065.2	20882.2	18560
Petrotilapia_chrysos	Abactochromis_labrosus	Astatotilapia_calliptera	0.0588123	8.27956	4.5066e-16	0.0591329	36947.1	22922.6	20376.1
Lethrinops_sp._oliveri	Taeniochromis_holotaenia	Abactochromis_labrosus	0.0587714	4.98905	1.03288e-06	0.0254442	48573.8	22991.8	20439.2
Alticorpus_geoffreyi	Cyrtocara_moorei	Abactochromis_labrosus	0.0587404	6.1165	2.17156e-09	0.024805	43030.4	20126.1	17892.9
Alticorpus_geoffreyi	Dimidiochromis_kiwinge	Abactochromis_labrosus	0.0587249	5.10955	5.68772e-07	0.0255732	51814.4	25019.1	22243.6
Lethrinops_sp._oliveri	Dimidiochromis_kiwinge	Abactochromis_labrosus	0.0581806	5.35066	1.64329e-07	0.0254626	47942.1	23514.6	20928.9
Lethrinops_sp._oliveri	Cyrtocara_moorei	Abactochromis_labrosus	0.0581037	7.57912	1.09175e-13	0.0245772	39921.4	18816.1	16749.6
Alticorpus_macrocleithrum	Nimbochromis_linni	Abactochromis_labrosus	0.0580596	4.70052	4.05544e-06	0.0246536	50264.5	23850.2	21232.8
Alticorpus_geoffreyi	Otopharynx_brooksi	Abactochromis_labrosus	0.0580161	5.81868	1.25266e-08	0.0247262	45002.6	21147.6	18828.4
Pallidochromis_tokolosh	Rhamphochromis_esox	Abactochromis_labrosus	0.0579656	6.68756	5.86453e-11	0.0185328	27120.1	17400.6	15493.9
Lethrinops_sp._oliveri	Otopharynx_brooksi	Abactochromis_labrosus	0.0579463	6.36484	4.69822e-10	0.0248457	41624.4	19943.9	17759.1
Alticorpus_geoffreyi	Nimbochromis_polystigma	Abactochromis_labrosus	0.0577863	4.95958	1.19223e-06	0.0256855	52590.9	25457.9	22676.4
Metriaclima_zebra	Abactochromis_labrosus	Aristochromis_christiae	0.0576701	8.50394	7.01893e-17	0.0130924	70634.1	26895.6	23962.6
Lethrinops_sp._oliveri	Nimbochromis_polystigma	Abactochromis_labrosus	0.0576483	4.89436	1.63289e-06	0.0259561	48685.8	24073	21448.8
Alticorpus_macrocleithrum	Champsochromis_caeruelus	Abactochromis_labrosus	0.0575654	5.45109	9.63187e-08	0.0253675	52771.4	25334.4	22576.4
Labeotropheus_artatorostris	Abactochromis_labrosus	Cheilotilapia_euchilus	0.057141	8.44496	1.15128e-16	0.0202988	65375.1	27786.7	24782.8
Rhamphochromis_esox	Capidochromis_eucinostomus	Abactochromis_labrosus	0.0569526	6.34836	5.21442e-10	0.0254935	28971.8	26169.8	23349.5
Lethrinops_gossei	Nimbochromis_linni	Abactochromis_labrosus	0.0568858	5.6179	3.88226e-08	0.0245194	49421.4	24171.4	21569.4
Mylochromis_lateristriga	Rhamphochromis_esox	Abactochromis_labrosus	0.0568195	6.76713	3.45604e-11	0.0185837	26784.9	17320.9	15458.4
Labeotropheus_artatorostris	Abactochromis_labrosus	Trematocranus_placodon	0.0567606	8.52089	6.08785e-17	0.0196086	51621.6	21631.6	19307.9
Alticorpus_geoffreyi	Hemitaenichromis_spilopterus	Abactochromis_labrosus	0.0566125	4.88738	1.6888e-06	0.026076	53806.2	26761.8	23894
Labeotropheus_artatorostris	Abactochromis_labrosus	Nimbochromis_polystigma	0.0566057	7.67398	5.33427e-14	0.0180483	58193.9	24615.9	21978.4
Aulonocara_sp._yellow	Nimbochromis_livingstonii	Abactochromis_labrosus	0.0565788	4.70506	3.97026e-06	0.0247513	42213	20966.8	18721.2
Lethrinops_gossei	Dimidiochromis_kiwinge	Abactochromis_labrosus	0.0565696	5.67259	2.86451e-08	0.024781	50079	24768.5	22116.2
Lethrinops_sp._oliveri	Dimidiochromis_compressiceps	Abactochromis_labrosus	0.0565147	6.47506	2.33449e-10	0.02523	50822.4	24989.9	22316.4
Alticorpus_geoffreyi	Taeniochromis_holotaenia	Abactochromis_labrosus	0.0565091	4.59907	6.43759e-06	0.0242117	52517.4	24337.9	21734.4
Alticorpus_macrocleithrum	Nimbochromis_livingstonii	Abactochromis_labrosus	0.0564944	4.50832	9.6621e-06	0.0241604	42722.6	20528.9	18333.4
Labeotropheus_artatorostris	Abactochromis_labrosus	Stigmatochromis_woodei	0.056491	7.19452	1.80926e-12	0.0165325	53702.1	22517.1	20109.1
Labeotropheus_artatorostris	Abactochromis_labrosus	Maravichromis_mola	0.056378	8.3494	2.54257e-16	0.0156931	64563.1	27572.1	24629.1
Lethrinops_sp._oliveri	Stigmatochromis_guttatus	Abactochromis_labrosus	0.0563555	6.48985	2.12493e-10	0.0242174	45752.9	21668.6	19356.6
Rhamphochromis_woodi	Placidochromis_longimanus	Abactochromis_labrosus	0.0563125	5.6278	3.67471e-08	0.0242859	23499	21231.8	18968
Rhamphochromis_esox	Placidochromis_longimanus	Abactochromis_labrosus	0.0562423	5.88305	8.64172e-09	0.0246951	25187.9	22888.4	20450.9
Metriaclima_zebra	Abactochromis_labrosus	Otopharynx_tetrastigma	0.0562293	10.4315	0	0.0182678	64713.4	24910.4	22258.1
Lethrinops_sp._oliveri	Hemitaenichromis_spilopterus	Abactochromis_labrosus	0.0561165	4.9856	1.05058e-06	0.0257412	50064.8	24894.2	22248.8
Lethrinops_sp._oliveri	Aristochromis_christiae	Abactochromis_labrosus	0.0559082	5.78267	1.53921e-08	0.0255103	53721.4	26363.1	23571.4
Alticorpus_geoffreyi	Dimidiochromis_compressiceps	Abactochromis_labrosus	0.055852	6.18921	1.39577e-09	0.0247288	55292.4	26489.9	23687.4
Chindongo_flavus	Abactochromis_labrosus	Astatotilapia_calliptera	0.0557849	8.10808	1.80502e-15	0.055871	40989.6	23368.9	20899.4
Lethrinops_gossei	Hemitaenichromis_spilopterus	Abactochromis_labrosus	0.0557663	5.21018	3.41276e-07	0.0256249	52117.1	26339.1	23556.6
Lethrinops_gossei	Cyrtocara_moorei	Abactochromis_labrosus	0.0557486	7.26516	1.09126e-12	0.0234792	41759.1	19744.9	17659.6
Alticorpus_macrocleithrum	Otopharynx_brooksi	Abactochromis_labrosus	0.0555215	5.70158	2.4346e-08	0.0234597	44131	20684	18508
Labeotropheus_artatorostris	Abactochromis_labrosus	Otopharynx_lithobates	0.0554314	7.94376	6.63799e-15	0.0175048	56036	23679	21191.8
Lethrinops_sp._oliveri	Fossorochromis_rostratus	Abactochromis_labrosus	0.0553423	6.48188	2.23523e-10	0.0237597	48103.9	22609.1	20237.9
Alticorpus_macrocleithrum	Stigmatochromis_woodei	Abactochromis_labrosus	0.0553278	5.46892	8.75416e-08	0.0234397	46866.2	22238	19906.2
Labeotropheus_artatorostris	Abactochromis_labrosus	Otopharynx_speciosus	0.0553167	6.77767	3.22091e-11	0.0167162	60956.1	25471.1	22800.9
Labeotropheus_trewavasae	Abactochromis_labrosus	Aulonocara_steveni	0.0552942	6.50333	1.94858e-10	0.0222648	62881	23837.2	21339.2
Labeotropheus_artatorostris	Abactochromis_labrosus	Hemitilapia_oxyrhynchus	0.0552553	8.50947	6.69419e-17	0.0184107	54475.6	23060.6	20645.6
Labeotropheus_artatorostris	Abactochromis_labrosus	Cyrtocara_moorei	0.0552527	6.27444	8.25975e-10	0.0189619	48162.5	20060.8	17960
Lethrinops_gossei	Nimbochromis_polystigma	Abactochromis_labrosus	0.0552202	5.56754	5.12859e-08	0.0248624	50754	25322.2	22672
Alticorpus_macrocleithrum	Cyrtocara_moorei	Abactochromis_labrosus	0.0551616	5.97394	5.0801e-09	0.0230153	42233	19547	17503.2
Lethrinops_gossei	Taeniochromis_holotaenia	Abactochromis_labrosus	0.0551318	5.53524	6.11722e-08	0.0237499	50865	24033	21521.5
Metriaclima_zebra	Abactochromis_labrosus	Dimidiochromis_compressiceps	0.0550667	8.93743	1.82121e-18	0.015814	67638.1	25736.4	23049.9
Rhamphochromis_longiceps	Lethrinops_longimanus	Abactochromis_labrosus	0.0549272	4.75891	3.09222e-06	0.0234245	25809.5	22759	20389
Metriaclima_zebra	Abactochromis_labrosus	Cheilotilapia_euchilus	0.0547817	8.96537	1.37459e-18	0.0192904	72294.4	27668.4	24794.4
Diplotaxodon_macrops	Rhamphochromis_longiceps	Abactochromis_labrosus	0.0546375	6.46702	2.4577e-10	0.0171695	28095.4	17374.6	15574.4
Alticorpus_macrocleithrum	Nimbochromis_polystigma	Abactochromis_labrosus	0.0546	4.64438	5.24478e-06	0.0242741	51419.8	25039.5	22446.8
Labeotropheus_artatorostris	Abactochromis_labrosus	Placidochromis_electra	0.0544937	8.90952	2.26518e-18	0.0191369	57193	23612.8	21172.2
Aulonocara_sp._yellow	Champsochromis_caeruelus	Abactochromis_labrosus	0.0544836	5.50442	7.22513e-08	0.0244598	52192.6	25670.9	23018.1
Alticorpus_geoffreyi	Fossorochromis_rostratus	Abactochromis_labrosus	0.0544522	5.50642	7.14655e-08	0.023171	52157.1	23932.4	21460.6
Diplotaxodon_limnothrissa	Rhamphochromis_longiceps	Abactochromis_labrosus	0.0542599	5.74768	1.87827e-08	0.0186472	27900.5	18946.5	16996.2
Lethrinops_sp._oliveri	Otopharynx_lithobates	Abactochromis_labrosus	0.0541472	5.70818	2.34574e-08	0.0243399	47004.2	23026	20660.5
Capidochromis_eucinostomus	Tyrannochromis_nigriventer	Abactochromis_labrosus	0.0541224	7.05253	4.92043e-12	0.0239262	60260.9	24910.6	22352.6
Lethrinops_lethrinus	Otopharynx_tetrastigma	Abactochromis_labrosus	0.0541069	5.88985	8.30764e-09	0.0231306	61081.4	23300.4	20908.4
Lethrinops_sp._oliveri	Mylochromis_epichoralis	Abactochromis_labrosus	0.0540691	5.83379	1.14857e-08	0.0248825	55171	26715.2	23974.5
Labeotropheus_trewavasae	Abactochromis_labrosus	Aulonocara_sp._yellow	0.0540277	6.10234	2.36512e-09	0.026821	65233.4	23676.6	21249.4
Labeotropheus_artatorostris	Abactochromis_labrosus	Nimbochromis_livingstonii	0.0538905	6.54013	1.53604e-10	0.0180717	49146.9	20526.6	18427.4
Lethrinops_sp._oliveri	Mylochromis_ericotaenia	Abactochromis_labrosus	0.0538621	5.55419	5.51762e-08	0.0244847	48712.9	23738.4	21311.9
Labeotropheus_trewavasae	Abactochromis_labrosus	Alticorpus_geoffreyi	0.053818	5.71201	2.29566e-08	0.0249745	66399.1	23999.1	21547.9
Labeotropheus_trewavasae	Abactochromis_labrosus	Alticorpus_macrocleithrum	0.0537456	5.56174	5.29457e-08	0.0242819	65186.5	23598.5	21191.2
Labeotropheus_artatorostris	Abactochromis_labrosus	Dimidiochromis_compressiceps	0.0537376	8.02975	3.37101e-15	0.0155727	60975.2	25761.2	23133.8
Alticorpus_geoffreyi	Stigmatochromis_guttatus	Abactochromis_labrosus	0.0537168	5.17027	4.18853e-07	0.0229219	49506.4	22938.6	20599.9
Alticorpus_macrocleithrum	Hemitaenichromis_spilopterus	Abactochromis_labrosus	0.0536611	4.75657	3.12572e-06	0.0243936	52632.5	26017	23367
Lethrinops_gossei	Dimidiochromis_compressiceps	Abactochromis_labrosus	0.0535088	6.87464	1.67344e-11	0.0237718	53258.8	26136.5	23481.5
Lethrinops_longimanus	Nimbochromis_livingstonii	Abactochromis_labrosus	0.0534669	4.27707	2.61929e-05	0.0231302	42776.4	20286.9	18227.6
Labeotropheus_artatorostris	Abactochromis_labrosus	Eclectochromis_ornatus	0.0534609	8.839	4.02343e-18	0.0230063	65013.8	27818.3	24994.9
Labeotropheus_artatorostris	Abactochromis_labrosus	Dimidiochromis_kiwinge	0.0532845	7.92136	7.90952e-15	0.0173072	58136	24387.8	21920.2
Labeotropheus_artatorostris	Abactochromis_labrosus	Hemitaenichromis_spilopterus	0.0532576	8.82063	4.45862e-18	0.0174125	59391	25479.8	22903
Lethrinops_longimanus	Otopharynx_brooksi	Abactochromis_labrosus	0.0532135	6.52186	1.72822e-10	0.0227001	44427.1	20420.6	18357.1
Alticorpus_geoffreyi	Placidochromis_milomo	Abactochromis_labrosus	0.0532009	4.78992	2.67569e-06	0.0244345	59821	28780.3	25872.7
Alticorpus_geoffreyi	Mylochromis_epichoralis	Abactochromis_labrosus	0.0531934	4.8376	2.13929e-06	0.0243329	59801.9	28426.9	25555.4
Aulonocara_sp._yellow	Stigmatochromis_woodei	Abactochromis_labrosus	0.0530979	4.91046	1.51166e-06	0.023029	46635.6	22659.4	20374.4
Alticorpus_macrocleithrum	Dimidiochromis_kiwinge	Abactochromis_labrosus	0.0530727	4.97751	1.09239e-06	0.0228601	50692.2	24281.8	21834.2
Alticorpus_geoffreyi	Mylochromis_ericotaenia	Abactochromis_labrosus	0.0529925	4.8706	1.83011e-06	0.0239108	52832.2	25183.5	22648.8
Alticorpus_macrocleithrum	Dimidiochromis_compressiceps	Abactochromis_labrosus	0.0529406	5.83523	1.13932e-08	0.0233498	53791.1	25935.4	23327.4
Aulonocara_sp._yellow	Nimbochromis_linni	Abactochromis_labrosus	0.0528757	4.41911	1.42753e-05	0.0230617	49663.4	24260.6	21823.9
Capidochromis_eucinostomus	Stigmatochromis_modestus	Abactochromis_labrosus	0.0528506	6.95407	9.73755e-12	0.0230125	59529.9	24386.1	21937.9
Labeotropheus_trewavasae	Abactochromis_labrosus	Otopharynx_picta	0.0528312	6.74339	4.04907e-11	0.0160629	66881.1	26330.1	23687.6
Aulonocara_sp._yellow	Dimidiochromis_kiwinge	Abactochromis_labrosus	0.0528272	4.82375	2.28393e-06	0.0233435	50198.5	24859.8	22365
Labeotropheus_trewavasae	Abactochromis_labrosus	Lethrinops_gossei	0.0527937	5.93915	6.22831e-09	0.0262065	65357.5	23578.5	21213.8
Labeotropheus_artatorostris	Abactochromis_labrosus	Otopharynx_nitidus	0.0527219	8.08256	2.21264e-15	0.0162016	63100	25763	23182.5
Labeotropheus_artatorostris	Abactochromis_labrosus	Mylochromis_ericotaenia	0.0526799	7.39712	4.19195e-13	0.0156798	57453.5	24381.2	21941
Labeotropheus_artatorostris	Abactochromis_labrosus	Buccochromis_rhoadesii	0.0526238	9.25418	0	0.0160579	62066.4	25823.6	23241.6
Alticorpus_macrocleithrum	Taeniochromis_holotaenia	Abactochromis_labrosus	0.052507	4.43124	1.3548e-05	0.0223405	51388.2	23675.8	21313.5
Labeotropheus_artatorostris	Abactochromis_labrosus	Mylochromis_epichoralis	0.0523747	7.42137	3.51082e-13	0.0146823	64186.5	27326.8	24606.8
Aulonocara_sp._yellow	Cyrtocara_moorei	Abactochromis_labrosus	0.0523505	6.43483	3.01703e-10	0.0223319	41836.8	19855.8	17880.2
Rhamphochromis_longiceps	Alticorpus_macrocleithrum	Abactochromis_labrosus	0.0522759	3.75496	0.000206443	0.021773	26201.1	22673.1	20420.4
Rhamphochromis_longiceps	Aulonocara_sp._yellow	Abactochromis_labrosus	0.0522757	4.00105	8.06015e-05	0.0222342	25917.2	23073.2	20780.8
Labeotropheus_artatorostris	Abactochromis_labrosus	Chilotilapia_rhoadesii	0.0522446	7.23431	1.36068e-12	0.0175076	65171.2	27548.8	24813.1
Metriaclima_zebra	Abactochromis_labrosus	Placidochromis_milomo	0.052173	9.55584	0	0.0177541	71765.2	27704.5	24957
Labeotropheus_trewavasae	Abactochromis_labrosus	Lethrinops_longimanus	0.0521388	6.45814	2.60041e-10	0.0253081	63830.4	23357.9	21042.9
Rhamphochromis_woodi	Capidochromis_eucinostomus	Abactochromis_labrosus	0.0521348	5.65991	3.07489e-08	0.0230202	27069.6	24232.4	21830.9
Labeotropheus_trewavasae	Abactochromis_labrosus	Copadichromis_borleyi	0.0519647	6.49224	2.09211e-10	0.0150874	70405.5	27708.8	24971.2
Aulonocara_sp._yellow	Taeniochromis_holotaenia	Abactochromis_labrosus	0.0519636	4.5883	6.75879e-06	0.0225503	50958.1	24128.6	21744.9
Lethrinops_sp._oliveri	Dimidiochromis_strigatus	Abactochromis_labrosus	0.0519609	5.16624	4.27517e-07	0.0231195	48323	23631.2	21296.8
Alticorpus_geoffreyi	Otopharynx_lithobates	Abactochromis_labrosus	0.0519487	4.64245	5.28959e-06	0.0233059	50399.5	24466.8	22050.2
Lethrinops_gossei	Fossorochromis_rostratus	Abactochromis_labrosus	0.051934	5.8733	9.14816e-09	0.022306	50611.2	23751.8	21406.5
Metriaclima_zebra	Abactochromis_labrosus	Stigmatochromis_modestus	0.051907	6.78253	3.11877e-11	0.0178359	58850	22005.5	19833.8
Labeotropheus_artatorostris	Abactochromis_labrosus	Otopharynx_heterodon	0.0518924	9.14954	4.68569e-19	0.0153531	64139	26701.5	24067
Labeotropheus_trewavasae	Abactochromis_labrosus	Capidochromis_eucinostomus	0.0518761	6.9494	1.00549e-11	0.0201643	71327.5	27059.2	24390.2
Labeotropheus_artatorostris	Abactochromis_labrosus	Fossorochromis_rostratus	0.0516987	7.78486	2.28562e-14	0.0178811	57248.1	23801.1	21461.1
Labeotropheus_artatorostris	Abactochromis_labrosus	Nimbochromis_linni	0.0516717	7.61458	8.366e-14	0.0157498	57459	23858.8	21514.2
Alticorpus_geoffreyi	Placidochromis_johnstoni	Abactochromis_labrosus	0.0515745	4.48733	1.05984e-05	0.0218966	48380.6	23017.1	20759.4
Labeotropheus_artatorostris	Abactochromis_labrosus	Dimidiochromis_strigatus	0.0514582	7.7906	2.18669e-14	0.0162232	58249.5	24453.5	22060
Copadichromis_virginalis	Tyrannochromis_nigriventer	Abactochromis_labrosus	0.0513642	8.15872	1.20169e-15	0.0231883	44461.4	23887.1	21553.1
Lethrinops_longimanus	Champsochromis_caeruelus	Abactochromis_labrosus	0.051355	5.65441	3.17017e-08	0.0228206	53030.5	24838	22411.5
Metriaclima_zebra	Abactochromis_labrosus	Nimbochromis_polystigma	0.0512967	8.75205	8.35123e-18	0.016345	64555.9	24534.4	22140.1
Aulonocara_sp._yellow	Otopharynx_brooksi	Abactochromis_labrosus	0.051248	5.25	2.78044e-07	0.0219669	43845.4	20789.9	18762.9
Lethrinops_sp._oliveri	Placidochromis_milomo	Abactochromis_labrosus	0.051243	5.30948	2.04027e-07	0.0237137	54925.4	27052.5	24415.1
Alticorpus_geoffreyi	Aristochromis_christiae	Abactochromis_labrosus	0.0511996	4.85169	2.0021e-06	0.0230587	58536.8	27740.5	25038.2
Alticorpus_geoffreyi	Dimidiochromis_strigatus	Abactochromis_labrosus	0.0511679	5.02101	8.83158e-07	0.0225259	52729.1	25009.1	22574.4
Metriaclima_zebra	Abactochromis_labrosus	Maravichromis_mola	0.0511467	8.798	5.76378e-18	0.0141615	71376.5	27403	24736.2
Lethrinops_longimanus	Nimbochromis_linni	Abactochromis_labrosus	0.051028	4.5115	9.5282e-06	0.0220143	50477.2	23552.8	21265.8
Metriaclima_zebra	Abactochromis_labrosus	Eclectochromis_ornatus	0.0508886	10.6318	0	0.0216847	71856.2	27632.7	24956.5
Placidochromis_longimanus	Stigmatochromis_modestus	Abactochromis_labrosus	0.0507925	5.31838	1.94745e-07	0.0206279	55561	20261.2	18302.5
Aulonocara_sp._yellow	Hemitaenichromis_spilopterus	Abactochromis_labrosus	0.0507221	4.52127	9.12221e-06	0.0235233	52418.9	26308.4	23768.4
Labeotropheus_artatorostris	Abactochromis_labrosus	Ctenopharynx_intermedius	0.0506873	6.5357	1.5803e-10	0.0177576	59086.1	24307.1	21961.9
Metriaclima_zebra	Abactochromis_labrosus	Champsochromis_caeruelus	0.0505372	8.94507	1.37459e-18	0.014471	65821.5	25067	22655.2
Copadichromis_virginalis	Stigmatochromis_modestus	Abactochromis_labrosus	0.0505157	7.97163	5.32871e-15	0.0222887	44747.2	23223.8	20990.2
Capidochromis_eucinostomus	Nimbochromis_livingstonii	Abactochromis_labrosus	0.0504129	5.53779	6.03251e-08	0.0221012	56223.1	22622.9	20451.4
Lethrinops_gossei	Placidochromis_milomo	Abactochromis_labrosus	0.0503554	5.869	9.37908e-09	0.0231506	57597.2	28328.4	25612.2
Labeotropheus_artatorostris	Abactochromis_labrosus	Tyrannochromis_nigriventer	0.0503504	6.22953	1.08899e-09	0.0152501	52815	22313.2	20174
Lethrinops_gossei	Mylochromis_epichoralis	Abactochromis_labrosus	0.0503379	5.51179	6.94164e-08	0.0232047	57627.4	28129.6	25433.4
Pallidochromis_tokolosh	Rhamphochromis_longiceps	Abactochromis_labrosus	0.0503309	4.9751	1.10562e-06	0.0163119	27662.2	17738.2	16038.2
Labeotropheus_artatorostris	Abactochromis_labrosus	Taeniochromis_holotaenia	0.0503192	6.885	1.56006e-11	0.0154874	57486.8	24061.5	21756
Lethrinops_longimanus	Stigmatochromis_woodei	Abactochromis_labrosus	0.0503076	4.98283	1.06467e-06	0.0216015	47203.2	21979	19873.5
Labeotropheus_artatorostris	Abactochromis_labrosus	Otopharynx_brooksi	0.0502589	6.56983	1.26806e-10	0.0170125	50088.8	20938.8	18934.8
Rhamphochromis_longiceps	Alticorpus_geoffreyi	Abactochromis_labrosus	0.0502414	3.63916	0.000314982	0.0210135	26627.8	23028.2	20825
Labeotropheus_trewavasae	Abactochromis_labrosus	Copadichromis_quadrimaculatus	0.0501939	5.1842	3.89954e-07	0.0240382	61521.1	23114.4	20904.9
Metriaclima_zebra	Abactochromis_labrosus	Chilotilapia_rhoadesii	0.0501068	8.0068	4.04053e-15	0.0167326	72124.3	27473.8	24851.9
Lethrinops_gossei	Mylochromis_ericotaenia	Abactochromis_labrosus	0.0500797	6.02205	3.82069e-09	0.0226899	50814.5	24863	22491.5
Alticorpus_macrocleithrum	Stigmatochromis_guttatus	Abactochromis_labrosus	0.0500356	4.87335	1.80612e-06	0.0211365	48546.9	22323.6	20196.1
Aulonocara_sp._yellow	Nimbochromis_polystigma	Abactochromis_labrosus	0.0500104	4.38674	1.64298e-05	0.0226595	50967.2	25252.8	22847.2
Alticorpus_macrocleithrum	Fossorochromis_rostratus	Abactochromis_labrosus	0.0499229	5.2869	2.29462e-07	0.0212712	50729.6	23504.6	21269.4
Lethrinops_longimanus	Dimidiochromis_compressiceps	Abactochromis_labrosus	0.0499198	6.16426	1.62674e-09	0.0221902	54282.5	25522.5	23095.5
Placidochromis_longimanus	Tyrannochromis_nigriventer	Abactochromis_labrosus	0.0499049	5.18424	3.89881e-07	0.0206119	56598	20706.8	18738.2
Labeotropheus_artatorostris	Abactochromis_labrosus	Taeniolethrinops_praeorbitalis	0.0498059	7.2789	9.8846e-13	0.0193135	57479.1	23354.4	21138.4
Lethrinops_sp._oliveri	Placidochromis_johnstoni	Abactochromis_labrosus	0.0498017	4.51621	9.33143e-06	0.0211842	44939.2	21540.8	19497
Lethrinops_auritus	Otopharynx_tetrastigma	Abactochromis_labrosus	0.0497778	5.37754	1.42572e-07	0.0214906	65702.1	25399.4	22990.6
Mylochromis_lateristriga	Rhamphochromis_longiceps	Abactochromis_labrosus	0.0497626	5.1903	3.77941e-07	0.0164292	27209.4	17546.1	15882.6
Lethrinops_longimanus	Cyrtocara_moorei	Abactochromis_labrosus	0.0497594	5.50706	7.12168e-08	0.020996	42683.5	19221.8	17399.5
Metriaclima_zebra	Abactochromis_labrosus	Mylochromis_ericotaenia	0.0496931	8.57956	3.72198e-17	0.0146834	63696.5	24239.2	21944.2
Metriaclima_zebra	Abactochromis_labrosus	Trematocranus_placodon	0.049582	8.63703	2.27179e-17	0.0170192	56846.5	21438.5	19413
Lethrinops_sp._oliveri	Hemitilapia_oxyrhynchus	Abactochromis_labrosus	0.0495627	5.01252	9.20782e-07	0.0223567	46173.6	22124.1	20034.6
Metriaclima_zebra	Abactochromis_labrosus	Dimidiochromis_strigatus	0.0495112	9.25644	0	0.0154849	64623.5	24345.2	22048.2
Aulonocara_sp._yellow	Dimidiochromis_compressiceps	Abactochromis_labrosus	0.0493943	5.5321	6.22208e-08	0.0222617	53562.4	26314.9	23837.6
Lethrinops_gossei	Otopharynx_lithobates	Abactochromis_labrosus	0.049341	5.38841	1.34642e-07	0.0222007	48844	24114.2	21846.5
Alticorpus_geoffreyi	Eclectochromis_ornatus	Abactochromis_labrosus	0.0493243	4.70311	4.00614e-06	0.0226284	59988.6	28670.5	25975.2
Metriaclima_zebra	Abactochromis_labrosus	Dimidiochromis_kiwinge	0.0492823	9.3789	0	0.0159172	64526.4	24224.1	21948.6
Lethrinops_sp._oliveri	Lethrinops_albus	Abactochromis_labrosus	0.0492092	7.15497	2.39444e-12	0.0206117	26829	12081.2	10948
Lethrinops_longimanus	Taeniochromis_holotaenia	Abactochromis_labrosus	0.0491982	4.52276	9.06278e-06	0.0211705	51720.8	23365.2	21174
Lethrinops_gossei	Hemitilapia_oxyrhynchus	Abactochromis_labrosus	0.0491154	4.78501	2.73731e-06	0.022161	48084.1	23408.1	21216.4
Labeotropheus_artatorostris	Abactochromis_labrosus	Placidochromis_longimanus	0.0490927	6.29974	7.05616e-10	0.0189139	57786.2	23162	20994.2
Lethrinops_longimanus	Dimidiochromis_kiwinge	Abactochromis_labrosus	0.049075	4.87927	1.75587e-06	0.0214927	50981.8	24051.8	21801.5
Lethrinops_sp._oliveri	Maravichromis_mola	Abactochromis_labrosus	0.0490367	5.33162	1.81649e-07	0.0226343	55302.5	26701	24204.8
Lethrinops_sp._oliveri	Eclectochromis_ornatus	Abactochromis_labrosus	0.0489566	5.58512	4.65552e-08	0.022653	55563.3	26959.6	24443.1
Lethrinops_gossei	Stigmatochromis_guttatus	Abactochromis_labrosus	0.0489319	5.80042	1.39042e-08	0.0209852	47615	22655.8	20542
Lethrinops_gossei	Aristochromis_christiae	Abactochromis_labrosus	0.048908	5.21968	3.25082e-07	0.0221015	56403.5	27387.2	24833.2
Metriaclima_zebra	Abactochromis_labrosus	Hemitaenichromis_spilopterus	0.0489034	10.1373	0	0.0158443	65689.1	25282.4	22924.9
Taeniolethrinops_furcicauda	Otopharynx_tetrastigma	Abactochromis_labrosus	0.048894	5.51662	6.7642e-08	0.0212723	63007.1	24715.9	22411.6
Alticorpus_macrocleithrum	Placidochromis_milomo	Abactochromis_labrosus	0.0488164	4.82878	2.23039e-06	0.0221418	58108.1	27927.6	25327.9
Alticorpus_macrocleithrum	Mylochromis_ericotaenia	Abactochromis_labrosus	0.048789	4.83476	2.16824e-06	0.0217673	51616.9	24433.4	22160.1
Lethrinops_gossei	Dimidiochromis_strigatus	Abactochromis_labrosus	0.0486552	5.65854	3.0982e-08	0.021581	50781.5	24758.8	22461.2
Labeotropheus_artatorostris	Abactochromis_labrosus	Lethrinops_auritus	0.0485308	6.07463	2.79396e-09	0.018641	61914.1	25032.6	22715.4
Alticorpus_geoffreyi	Hemitilapia_oxyrhynchus	Abactochromis_labrosus	0.0484933	4.45558	1.21877e-05	0.0219101	49799.9	23751.1	21554.1
Lethrinops_longimanus	Nimbochromis_polystigma	Abactochromis_labrosus	0.0484802	4.48013	1.09348e-05	0.0216661	51820.2	24465.5	22203
Labeotropheus_artatorostris	Abactochromis_labrosus	Placidochromis_johnstoni	0.0483586	8.40133	1.65274e-16	0.0152817	55274.9	22521.6	20443.9
Labeotropheus_artatorostris	Abactochromis_labrosus	Taeniolethrinops_furcicauda	0.0483523	6.71632	4.84972e-11	0.0184015	59782.4	24280.6	22040.9
Labeotropheus_artatorostris	Abactochromis_labrosus	Placidochromis_mbenji_lip	0.0483406	6.5536	1.4086e-10	0.0124689	63499.4	26628.4	24172.6
Lethrinops_gossei	Placidochromis_johnstoni	Abactochromis_labrosus	0.0483348	4.89246	1.64801e-06	0.0205773	46910.9	22675.9	20584.9
Rhamphochromis_esox	Lethrinops_longimanus	Abactochromis_labrosus	0.0483114	4.90642	1.54104e-06	0.0205841	25408.4	22322.9	20265.4
Metriaclima_zebra	Abactochromis_labrosus	Nimbochromis_livingstonii	0.0482771	7.58832	1.01885e-13	0.0161559	54656.1	20435.4	18553.1
Labeotropheus_artatorostris	Abactochromis_labrosus	Lethrinops_lethrinus	0.0482272	6.56111	1.34191e-10	0.0192749	57151.2	23104.5	20978.5
Alticorpus_macrocleithrum	Otopharynx_lithobates	Abactochromis_labrosus	0.0481515	4.78673	2.71564e-06	0.0214565	49565.8	23857.5	21665.5
Labeotropheus_artatorostris	Abactochromis_labrosus	Taeniolethrinops_macrorhynchus	0.0480901	6.33533	5.65369e-10	0.0185596	57235.1	23349.9	21207.1
Alticorpus_geoffreyi	Maravichromis_mola	Abactochromis_labrosus	0.0480681	4.59442	6.57582e-06	0.0220449	59943	28369.5	25767.2
Aulonocara_sp._yellow	Fossorochromis_rostratus	Abactochromis_labrosus	0.0479352	5.09474	6.12637e-07	0.0207473	50436.9	23812.6	21634.1
Labeotropheus_artatorostris	Abactochromis_labrosus	Tramitichromis_brevis	0.0479068	7.18981	1.87038e-12	0.0162534	62473.2	25537.8	23202.8
Metriaclima_zebra	Abactochromis_labrosus	Nimbochromis_linni	0.0478895	8.46393	9.79736e-17	0.0145627	63949.8	23850.8	21670.8
Lethrinops_sp._oliveri	Copadichromis_trimaculatus	Abactochromis_labrosus	0.0478614	4.55668	7.78786e-06	0.021209	44643.1	22000.4	19990.6
Metriaclima_zebra	Abactochromis_labrosus	Otopharynx_speciosus	0.047844	7.30729	8.05371e-13	0.0143822	67474.2	25235.8	22931.2
Aulonocara_sp._yellow	Otopharynx_lithobates	Abactochromis_labrosus	0.047775	4.79877	2.56775e-06	0.0217076	49222.4	24280.9	22066.6
Labeotropheus_artatorostris	Abactochromis_labrosus	Stigmatochromis_guttatus	0.047672	7.18143	1.98506e-12	0.0149325	54644.9	22721.1	20653.4
Aulonocara_sp._yellow	Stigmatochromis_guttatus	Abactochromis_labrosus	0.0475993	4.85074	2.01106e-06	0.0205854	48038.8	22751.5	20684
Alticorpus_macrocleithrum	Mylochromis_epichoralis	Abactochromis_labrosus	0.0475815	4.66386	4.7985e-06	0.0216479	58402.6	27705.1	25188.4
Alticorpus_geoffreyi	Placidochromis_electra	Abactochromis_labrosus	0.0475598	4.69365	4.1861e-06	0.0201207	52432.2	23590	21448
Rhamphochromis_esox	Aulonocara_sp._yellow	Abactochromis_labrosus	0.0474846	4.06122	6.34638e-05	0.0202257	25501.4	22677.1	20621.1
Metriaclima_zebra	Abactochromis_labrosus	Buccochromis_rhoadesii	0.0474794	7.59102	9.98595e-14	0.0144121	68634.5	25710.2	23379.5
Lethrinops_gossei	Eclectochromis_ornatus	Abactochromis_labrosus	0.0473988	5.28383	2.33201e-07	0.0218016	58124.8	28259.2	25701.6
Labeotropheus_artatorostris	Abactochromis_labrosus	Ctenopharynx_nitidus	0.0472301	6.74645	3.96757e-11	0.0154238	62480.8	25673.5	23357.8
Alticorpus_macrocleithrum	Placidochromis_johnstoni	Abactochromis_labrosus	0.0471277	3.90803	0.000115744	0.0197458	47434.2	22274.5	20269.5
Lethrinops_sp._oliveri	Placidochromis_electra	Abactochromis_labrosus	0.0470762	5.71926	2.2041e-08	0.01995	48890.5	22044.8	20062.5
Alticorpus_macrocleithrum	Dimidiochromis_strigatus	Abactochromis_labrosus	0.0470432	4.96495	1.16184e-06	0.020658	51350.2	24502.2	22300.5
Alticorpus_geoffreyi	Trematocranus_placodon	Abactochromis_labrosus	0.0470387	4.54178	8.32501e-06	0.0209581	46862.4	22153.4	20162.9
Rhamphochromis_esox	Alticorpus_macrocleithrum	Abactochromis_labrosus	0.0469412	3.98403	8.61908e-05	0.0195754	25727.4	22239.1	20244.9
Alticorpus_geoffreyi	Bucochromis_heterotaenia	Abactochromis_labrosus	0.0468171	5.25961	2.64488e-07	0.0203751	56360.8	25624.2	23332.2
Metriaclima_zebra	Abactochromis_labrosus	Cyrtocara_moorei	0.0467894	6.57896	1.19497e-10	0.0158918	53044.1	19743.6	17978.6
Ctenopharynx_nitidus	Otopharynx_tetrastigma	Abactochromis_labrosus	0.0467404	5.81002	1.31609e-08	0.0205689	70918.2	25938.8	23622.2
Lethrinops_sp._oliveri	Bucochromis_heterotaenia	Abactochromis_labrosus	0.0465724	6.85599	1.90051e-11	0.0204863	52003.9	24182.6	22030.4
Rhamphochromis_longiceps	Lethrinops_gossei	Abactochromis_labrosus	0.046566	3.96743	9.20062e-05	0.019624	26148.1	22722.1	20700.1
Lethrinops_longimanus	Hemitaenichromis_spilopterus	Abactochromis_labrosus	0.0463247	4.48715	1.06066e-05	0.0213047	53198.6	25525.9	23265.6
Aulonocara_sp._yellow	Placidochromis_milomo	Abactochromis_labrosus	0.0463241	4.73015	3.5361e-06	0.0215563	57887.3	28495	25971.8
Labeotropheus_artatorostris	Abactochromis_labrosus	Bucochromis_heterotaenia	0.046306	6.09877	2.41657e-09	0.0137275	60941.9	25380.4	23133.9
Lethrinops_longimanus	Stigmatochromis_guttatus	Abactochromis_labrosus	0.0463029	5.10387	5.85085e-07	0.0198859	48682.9	22150.6	20190.1
Aulonocara_sp._yellow	Aristochromis_christiae	Abactochromis_labrosus	0.0462802	4.18277	3.87508e-05	0.021212	56669	27620.8	25177.2
Alticorpus_macrocleithrum	Hemitilapia_oxyrhynchus	Abactochromis_labrosus	0.0462801	3.83324	0.00015404	0.0205572	48709.2	22986.2	20952.8
Labidochromis_ianthus	Abactochromis_labrosus	Metriaclima_zebra	0.0462651	8.90215	2.26518e-18	0.0551625	32537	29466.8	26860.8
Lethrinops_sp._oliveri	Trematocranus_placodon	Abactochromis_labrosus	0.046194	4.76205	3.04776e-06	0.0207742	43450.1	20875.6	19032.1
Taeniolethrinops_praeorbitalis	Otopharynx_tetrastigma	Abactochromis_labrosus	0.0461917	4.33488	2.05218e-05	0.020003	60454.4	23668.1	21578.1
Lethrinops_gossei	Maravichromis_mola	Abactochromis_labrosus	0.0460794	5.24812	2.80785e-07	0.0211863	57881.6	27974.1	25509.6
Copadichromis_virginalis	Nimbochromis_livingstonii	Abactochromis_labrosus	0.0460083	5.34672	1.67801e-07	0.0207949	41453.1	21874.1	19949.9
Aulonocara_sp._yellow	Mylochromis_ericotaenia	Abactochromis_labrosus	0.0460083	4.3335	2.06411e-05	0.0209622	51193.5	24869.5	22681.8
Lethrinops_gossei	Placidochromis_electra	Abactochromis_labrosus	0.0458744	5.51237	6.91987e-08	0.0195271	50780.5	23337.2	21290
Rhamphochromis_woodi	Lethrinops_longimanus	Abactochromis_labrosus	0.045795	4.55125	7.97852e-06	0.0192857	23712	20735.5	18919.5
Nyassachromis_prostoma	Otopharynx_tetrastigma	Abactochromis_labrosus	0.0457929	5.3011	2.13226e-07	0.0205927	67711.6	26591.4	24262.6
Alticorpus_macrocleithrum	Aristochromis_christiae	Abactochromis_labrosus	0.0457698	4.25605	2.86016e-05	0.0204808	56713.2	27044	24676.8
Metriaclima_zebra	Abactochromis_labrosus	Placidochromis_mbenji_lip	0.0457612	8.01115	3.90354e-15	0.0117147	70155	26429	24116
Taeniolethrinops_macrorhynchus	Otopharynx_tetrastigma	Abactochromis_labrosus	0.0457584	4.83099	2.20739e-06	0.0197689	60119.4	23542.4	21482.1
Petrotilapia_nigra	Abactochromis_labrosus	Astatotilapia_calliptera	0.0457516	6.88217	1.59066e-11	0.0461036	30563.5	20820	18998.2
Lethrinops_longimanus	Aristochromis_christiae	Abactochromis_labrosus	0.0457259	4.97175	1.12416e-06	0.0207125	57562	26777.2	24435.5
Capidochromis_eucinostomus	Cyrtocara_moorei	Abactochromis_labrosus	0.0456499	7.33863	6.41391e-13	0.019034	58182	20893	19068.8
Aulonocara_sp._yellow	Hemitilapia_oxyrhynchus	Abactochromis_labrosus	0.0456316	4.33569	2.04541e-05	0.0207406	48396.9	23484.6	21434.9
Labeotropheus_artatorostris	Abactochromis_labrosus	Buccochromis_nototaenia	0.0455885	7.08767	3.85058e-12	0.014643	59968.6	24652.6	22502.9
Lethrinops_gossei	Bucochromis_heterotaenia	Abactochromis_labrosus	0.0455746	5.86396	9.65507e-09	0.0199979	54275.1	25391.1	23177.6
Lethrinops_gossei	Lethrinops_albus	Abactochromis_labrosus	0.04553	5.93407	6.41523e-09	0.0190379	28000.6	12598.4	11501.1
Metriaclima_zebra	Abactochromis_labrosus	Tramitichromis_brevis	0.0452882	8.41288	1.50206e-16	0.0152262	69208.9	25458.1	23252.1
Lethrinops_longimanus	Mylochromis_ericotaenia	Abactochromis_labrosus	0.0452621	5.04528	7.83343e-07	0.0205558	52048.1	24288.6	22185.1
Capidochromis_eucinostomus	Champsochromis_caeruelus	Abactochromis_labrosus	0.0452611	5.35522	1.6046e-07	0.0204383	70874.2	27747.5	25344.5
Aulonocara_sp._yellow	Mylochromis_epichoralis	Abactochromis_labrosus	0.0452399	4.55423	7.87339e-06	0.02086	58063	27939	25520.5
Metriaclima_zebra	Abactochromis_labrosus	Hemitilapia_oxyrhynchus	0.0451208	9.87854	0	0.0150367	60388.8	22864.5	20890.2
Aulonocara_sp._yellow	Placidochromis_johnstoni	Abactochromis_labrosus	0.0450474	3.98538	8.5731e-05	0.0192991	46971.6	22720.4	20761.6
Metriaclima_zebra	Abactochromis_labrosus	Taeniolethrinops_macrorhynchus	0.0450449	6.56755	1.28658e-10	0.017148	63464.9	23118.9	21125.9
Metriaclima_zebra	Abactochromis_labrosus	Otopharynx_nitidus	0.0450045	8.90851	2.26518e-18	0.0138152	69848.1	25649.4	23440.1
Lethrinops_longimanus	Fossorochromis_rostratus	Abactochromis_labrosus	0.0450024	5.18383	3.9071e-07	0.0192439	51581.9	22994.6	21014.1
Metriaclima_zebra	Abactochromis_labrosus	Fossorochromis_rostratus	0.0450017	8.37732	2.01439e-16	0.0154536	63535.5	23627.8	21592.8
Tramitichromis_brevis	Otopharynx_tetrastigma	Abactochromis_labrosus	0.0449895	4.79412	2.62466e-06	0.0195314	67410.5	25675	23464.2
Alticorpus_geoffreyi	Buccochromis_rhoadesii	Abactochromis_labrosus	0.0448916	4.78918	2.68497e-06	0.0195125	57336	25923.5	23696
Alticorpus_macrocleithrum	Eclectochromis_ornatus	Abactochromis_labrosus	0.0448887	4.37035	1.76343e-05	0.0205456	58524.9	28071.7	25659.7
Capidochromis_eucinostomus	Otopharynx_brooksi	Abactochromis_labrosus	0.0448042	5.72535	2.12988e-08	0.0197374	56793.2	23013.2	21039.5
Labeotropheus_artatorostris	Abactochromis_labrosus	Aulonocara_sp._yellow	0.0446982	5.49656	7.53904e-08	0.0220729	59339.8	22814.2	20862
Alticorpus_geoffreyi	Otopharynx_speciosus	Abactochromis_labrosus	0.0446922	5.42413	1.11358e-07	0.019207	56971.4	25233.6	23074.6
Petrotilapia_chrysos	Chindongo_flavus	Abactochromis_labrosus	0.044678	6.45517	2.64954e-10	0.0343362	29952.5	29283.5	26778.8
Lethrinops_longimanus	Placidochromis_milomo	Abactochromis_labrosus	0.0446423	4.87853	1.76191e-06	0.0206544	58473.1	27750.3	25378.5
Placidochromis_longimanus	Nimbochromis_livingstonii	Abactochromis_labrosus	0.0445875	3.94693	9.96087e-05	0.018121	53571.6	18563.6	16978.9
Lethrinops_longimanus	Otopharynx_lithobates	Abactochromis_labrosus	0.0444993	5.16522	4.29681e-07	0.0199643	50025.4	23466.4	21466.9
Lethrinops_sp._oliveri	Otopharynx_speciosus	Abactochromis_labrosus	0.0444328	7.43875	3.09188e-13	0.0192762	52423.2	23835	21807
Lethrinops_gossei	Otopharynx_speciosus	Abactochromis_labrosus	0.0443492	6.40682	3.60406e-10	0.0192354	55039.6	25096.6	22965.1
Lethrinops_gossei	Trematocranus_placodon	Abactochromis_labrosus	0.0442298	4.79933	2.56108e-06	0.0198779	45209.2	21989	20126.2
Copadichromis_quadrimaculatus	Otopharynx_tetrastigma	Abactochromis_labrosus	0.0442063	4.04805	6.69129e-05	0.0199254	51575.8	24197	22148.2
Metriaclima_zebra	Abactochromis_labrosus	Placidochromis_johnstoni	0.0442036	7.60613	8.91685e-14	0.0139108	61506.5	22438.5	20538.8
Lethrinops_gossei	Copadichromis_trimaculatus	Abactochromis_labrosus	0.0440509	4.42432	1.39605e-05	0.0194454	46532.5	23067	21120.5
Aulonocara_sp._yellow	Placidochromis_electra	Abactochromis_labrosus	0.0440333	4.64967	5.1211e-06	0.0187222	51341.9	23215.1	21256.9
Metriaclima_zebra	Abactochromis_labrosus	Ctenopharynx_intermedius	0.0440157	9.60105	0	0.0153011	65320.6	24039.4	22012.4
Alticorpus_macrocleithrum	Otopharynx_speciosus	Abactochromis_labrosus	0.0439602	5.96907	5.22867e-09	0.0188749	55527.6	24852.1	22759.1
Otopharynx_nitidus	Otopharynx_tetrastigma	Abactochromis_labrosus	0.0439287	5.06245	7.19635e-07	0.0190486	70251.4	25834.6	23660.4
Lethrinops_sp._oliveri	Chilotilapia_rhoadesii	Abactochromis_labrosus	0.0439008	5.64365	3.36554e-08	0.0202964	55121.6	26846.1	24588.1
Labeotropheus_trewavasae	Abactochromis_labrosus	Lethrinops_sp._oliveri	0.0438855	4.76557	2.99744e-06	0.0224351	61655.1	22302.9	20427.6
Labeotropheus_artatorostris	Abactochromis_labrosus	Copadichromis_trimaculatus	0.0438749	6.83939	2.12696e-11	0.0170544	54413.6	22554.9	20658.9
Alticorpus_macrocleithrum	Placidochromis_electra	Abactochromis_labrosus	0.0438521	4.40518	1.51701e-05	0.0182762	51484.5	22792.2	20877.2
Lethrinops_longimanus	Mylochromis_epichoralis	Abactochromis_labrosus	0.0437416	4.44804	1.2593e-05	0.0201195	59065.8	27318.5	25028.8
Copadichromis_virginalis	Cyrtocara_moorei	Abactochromis_labrosus	0.0436968	9.39652	0	0.0190061	41690.8	20502.2	18785.5
Buccochromis_nototaenia	Otopharynx_tetrastigma	Abactochromis_labrosus	0.0435832	5.02542	8.63975e-07	0.0184891	69495	23992.5	21988.5
Lethrinops_sp._oliveri	Buccochromis_rhoadesii	Abactochromis_labrosus	0.0435384	5.46857	8.77006e-08	0.0192023	52742	24519.5	22473.5
Lethrinops_gossei	Buccochromis_rhoadesii	Abactochromis_labrosus	0.0435123	5.26747	2.5385e-07	0.0190243	55149.5	25675.8	23534.5
Rhamphochromis_longiceps	Lethrinops_sp._oliveri	Abactochromis_labrosus	0.043506	3.35067	0.000855903	0.0184846	24879.8	21661.8	19855.5
Alticorpus_macrocleithrum	Maravichromis_mola	Abactochromis_labrosus	0.0434344	4.31982	2.1868e-05	0.0197256	58730.6	27560.6	25266.1
Lethrinops_sp._oliveri	Copadichromis_borleyi	Abactochromis_labrosus	0.0434306	4.17826	3.94898e-05	0.0198753	53844.9	26298.6	24109.4
Aulonocara_sp._yellow	Dimidiochromis_strigatus	Abactochromis_labrosus	0.0434076	4.47839	1.10209e-05	0.0194731	51038.5	24863.8	22795
Lethrinops_sp._oliveri	Cheilotilapia_euchilus	Abactochromis_labrosus	0.0433108	4.87705	1.77427e-06	0.0200532	55427.4	26844.1	24615.4
Metriaclima_zebra	Abactochromis_labrosus	Taeniochromis_holotaenia	0.0433094	6.34027	5.48244e-10	0.0132533	63757.2	23842.8	21863.2
Metriaclima_zebra	Abactochromis_labrosus	Mylochromis_epichoralis	0.0432653	7.27396	1.0243e-12	0.0120987	70890	27097.2	24849.8
Aulonocara_sp._yellow	Eclectochromis_ornatus	Abactochromis_labrosus	0.04326	4.48418	1.07452e-05	0.0201676	58455.3	28454.8	26095
Genyochromis_mento	Abactochromis_labrosus	Astatotilapia_calliptera	0.0431915	7.18719	1.90513e-12	0.0431032	30493.6	20623.4	18915.6
Copadichromis_virginalis	Champsochromis_caeruelus	Abactochromis_labrosus	0.0431809	6.14776	1.79799e-09	0.0199686	51564.9	26637.6	24432.4
Rhamphochromis_esox	Alticorpus_geoffreyi	Abactochromis_labrosus	0.0431759	3.53969	0.000448527	0.0180903	26075.8	22572.5	20704
Copadichromis_virginalis	Nimbochromis_linni	Abactochromis_labrosus	0.0431233	5.07992	6.59721e-07	0.0194181	48710.8	25332.2	23237.8
Alticorpus_geoffreyi	Cheilotilapia_euchilus	Abactochromis_labrosus	0.0430827	4.39242	1.60305e-05	0.0198434	59960.1	28546.5	26188.4
Lethrinops_lethrinus	Tyrannochromis_nigriventer	Abactochromis_labrosus	0.0430709	6.94868	1.0105e-11	0.0178516	54511.6	20357.9	18676.6
Capidochromis_eucinostomus	Nimbochromis_linni	Abactochromis_labrosus	0.0430387	4.79927	2.56176e-06	0.0188939	66292.6	26246.4	24080.4
Alticorpus_geoffreyi	Lethrinops_albus	Abactochromis_labrosus	0.0430243	5.30099	2.13339e-07	0.0180163	28674.8	12712.2	11663.5
Metriaclima_zebra	Abactochromis_labrosus	Taeniolethrinops_praeorbitalis	0.0429041	7.45906	2.66057e-13	0.0165726	63696.2	23198.8	21290
Labeotropheus_artatorostris	Abactochromis_labrosus	Aulonocara_steveni	0.0428928	5.8899	8.30545e-09	0.0170421	57042.6	22858.1	20977.9
Rhamphochromis_woodi	Aulonocara_sp._yellow	Abactochromis_labrosus	0.0428293	3.93667	0.0001037	0.0179039	23810	20924.5	19205.8
Alticorpus_geoffreyi	Copadichromis_trimaculatus	Abactochromis_labrosus	0.0427887	3.71382	0.000240228	0.0188642	47863.9	23301.4	21389.1
Labeotropheus_artatorostris	Abactochromis_labrosus	Copadichromis_borleyi	0.0426975	6.15686	1.70085e-09	0.0122132	64125.8	26725.2	24536.5
Rhamphochromis_esox	Lethrinops_gossei	Abactochromis_labrosus	0.042662	4.1091	5.23576e-05	0.0179631	25780.9	22319.9	20493.4
Metriaclima_zebra	Abactochromis_labrosus	Taeniolethrinops_furcicauda	0.0425431	6.48083	2.25005e-10	0.0160822	66108	24101.2	22134.2
Capidochromis_eucinostomus	Taeniochromis_holotaenia	Abactochromis_labrosus	0.0424894	5.07665	6.70486e-07	0.0185609	68761	25989	23870.5
Alticorpus_geoffreyi	Copadichromis_borleyi	Abactochromis_labrosus	0.0423435	3.53138	0.000461884	0.0193522	58146.8	28056.5	25777
Alticorpus_geoffreyi	Placidochromis_mbenji_lip	Abactochromis_labrosus	0.0423392	3.91236	0.000113832	0.0191499	57833.6	27366.9	25143.6
Capidochromis_eucinostomus	Stigmatochromis_woodei	Abactochromis_labrosus	0.0423291	5.05168	7.59012e-07	0.0187089	61494.8	24726	22717.8
Alticorpus_geoffreyi	Chilotilapia_rhoadesii	Abactochromis_labrosus	0.0423111	5.00309	9.64464e-07	0.0193612	59798.7	28395.8	26090.4
Aulonocara_sp._yellow	Bucochromis_heterotaenia	Abactochromis_labrosus	0.0422798	5.35168	1.63452e-07	0.0187987	54569.9	25594.9	23518.4
Labeotropheus_artatorostris	Abactochromis_labrosus	Lethrinops_albus	0.0421647	4.74513	3.29724e-06	0.0192063	31379.1	12905.1	11860.9
Lethrinops_longimanus	Hemitilapia_oxyrhynchus	Abactochromis_labrosus	0.0420553	4.23194	3.16115e-05	0.0189386	49288.2	22693.8	20862
Capidochromis_eucinostomus	Nimbochromis_polystigma	Abactochromis_labrosus	0.0420421	4.86167	1.90955e-06	0.0190684	68720	27217.8	25021.5
Capidochromis_eucinostomus	Hemitaenichromis_spilopterus	Abactochromis_labrosus	0.0419023	4.99195	1.01805e-06	0.0193548	72258.6	28209.4	25940.4
Alticorpus_macrocleithrum	Buccochromis_rhoadesii	Abactochromis_labrosus	0.0417892	4.27294	2.66493e-05	0.0181781	55717.4	25506.1	23459.9
Capidochromis_eucinostomus	Dimidiochromis_compressiceps	Abactochromis_labrosus	0.0416972	5.85411	1.02187e-08	0.0189473	71514.2	28570.5	26283.2
Lethrinops_longimanus	Placidochromis_electra	Abactochromis_labrosus	0.0415746	4.55746	7.76011e-06	0.0175742	52281	22563.5	20762.2
Lethrinops_longimanus	Dimidiochromis_strigatus	Abactochromis_labrosus	0.0415554	4.70224	4.02232e-06	0.0183891	51686.5	24027.2	22110
Metriaclima_zebra	Abactochromis_labrosus	Ctenopharynx_nitidus	0.0415317	8.25066	5.70976e-16	0.0134498	68998.8	25473	23441.5
Alticorpus_macrocleithrum	Bucochromis_heterotaenia	Abactochromis_labrosus	0.0414724	4.37566	1.72363e-05	0.0179808	54871.9	25021.4	23028.6
Copadichromis_virginalis	Otopharynx_brooksi	Abactochromis_labrosus	0.0414667	6.98052	8.11578e-12	0.0184932	42791.9	21860.1	20119.4
Capidochromis_eucinostomus	Dimidiochromis_kiwinge	Abactochromis_labrosus	0.0414485	4.98134	1.07229e-06	0.0183498	67642.2	26674.8	24551.5
Alticorpus_geoffreyi	Aulonocara_steveni	Abactochromis_labrosus	0.0414039	3.57893	0.000390684	0.016559	53421.6	22250.4	20481.1
Lethrinops_longimanus	Placidochromis_johnstoni	Abactochromis_labrosus	0.0413865	3.82785	0.000157146	0.0176129	47754.2	22067.5	20313.5
Metriaclima_zebra	Abactochromis_labrosus	Stigmatochromis_guttatus	0.0413604	7.4967	2.01463e-13	0.0128657	60529.6	22546.6	20755.6
Aulonocara_sp._yellow	Otopharynx_speciosus	Abactochromis_labrosus	0.0413236	6.08143	2.68223e-09	0.0180581	55042.1	25186.6	23187.6
Lethrinops_sp._oliveri	Aulonocara_steveni	Abactochromis_labrosus	0.0412337	4.55862	7.72021e-06	0.0167279	48433.2	21082.2	19412.5
Rhamphochromis_woodi	Lethrinops_gossei	Abactochromis_labrosus	0.0412206	3.79945	0.000174887	0.0170902	24142.8	20738.2	19096.2
Lethrinops_sp._oliveri	Placidochromis_mbenji_lip	Abactochromis_labrosus	0.0411796	4.35338	1.89593e-05	0.0186896	53581.9	25618.9	23592.4
Aulonocara_sp._yellow	Maravichromis_mola	Abactochromis_labrosus	0.0411765	4.17352	4.02677e-05	0.0191488	58373.5	28054.5	25835.5
Metriaclima_zebra	Abactochromis_labrosus	Tyrannochromis_nigriventer	0.0410992	6.00971	4.11023e-09	0.012425	58420.4	22101.6	20356.6
Alticorpus_macrocleithrum	Copadichromis_trimaculatus	Abactochromis_labrosus	0.0410584	3.43645	0.000641325	0.0179443	46946.5	22740.8	20947
Lethrinops_sp._oliveri	Ctenopharynx_intermedius	Abactochromis_labrosus	0.040987	6.32213	6.1404e-10	0.0176037	51100	22728	20938.2
Lethrinops_gossei	Copadichromis_borleyi	Abactochromis_labrosus	0.0409566	3.89376	0.000122274	0.0187458	56225.8	27649.5	25473.8
Metriaclima_zebra	Abactochromis_labrosus	Otopharynx_heterodon	0.040915	7.92223	7.8557e-15	0.0121584	70940.1	26534.9	24448.9
Placidochromis_longimanus	Stigmatochromis_woodei	Abactochromis_labrosus	0.0408861	3.90607	0.000116633	0.0168414	57617	20522.5	18910.2
Aulonocara_sp._yellow	Trematocranus_placodon	Abactochromis_labrosus	0.0407886	4.0106	7.76428e-05	0.0183398	45554.8	21829.5	20118.5
Labeotropheus_artatorostris	Abactochromis_labrosus	Copadichromis_quadrimaculatus	0.0407395	5.37557	1.44059e-07	0.0193739	55981.1	22298.6	20552.9
Lethrinops_gossei	Placidochromis_mbenji_lip	Abactochromis_labrosus	0.0407366	4.37937	1.69622e-05	0.0183961	55938.5	26914.8	24807.8
Metriaclima_zebra	Abactochromis_labrosus	Placidochromis_longimanus	0.0406746	6.00796	4.15296e-09	0.0155817	63855.5	22969.2	21173.8
Lethrinops_lethrinus	Stigmatochromis_modestus	Abactochromis_labrosus	0.0406484	4.88913	1.67493e-06	0.0167314	53543.5	20077.8	18509.2
Copadichromis_virginalis	Dimidiochromis_kiwinge	Abactochromis_labrosus	0.040644	5.99231	4.55706e-09	0.0182741	50438.4	25459.9	23471.1
Lethrinops_gossei	Cheilotilapia_euchilus	Abactochromis_labrosus	0.0405657	4.60672	6.21934e-06	0.0187575	57980.6	28168.4	25972.2
Alticorpus_geoffreyi	Otopharynx_picta	Abactochromis_labrosus	0.0404286	4.56005	7.6716e-06	0.017771	56967	25680.2	23684.5
Lethrinops_longimanus	Eclectochromis_ornatus	Abactochromis_labrosus	0.0404278	4.5164	9.32397e-06	0.0186573	59216.8	27584.4	25440.7
Labeotropheus_artatorostris	Abactochromis_labrosus	Nyassachromis_prostoma	0.0403622	5.5769	4.87125e-08	0.0148885	62532	25621	23633
Labeotropheus_artatorostris	Abactochromis_labrosus	Alticorpus_geoffreyi	0.0402378	4.95358	1.22751e-06	0.0185817	60297.8	23011.8	21231.5
Metriaclima_zebra	Abactochromis_labrosus	Otopharynx_lithobates	0.040234	6.63526	8.27745e-11	0.0126763	61924.1	23362.9	21555.6
Metriaclima_zebra	Abactochromis_labrosus	Buccochromis_nototaenia	0.0401982	6.21806	1.16895e-09	0.0128017	66392.9	24430.9	22542.6
Aulonocara_steveni	Otopharynx_tetrastigma	Abactochromis_labrosus	0.04014	4.41565	1.44915e-05	0.0174478	55983.9	23739.4	21907.1
Metriaclima_zebra	Abactochromis_labrosus	Stigmatochromis_woodei	0.040127	5.29318	2.2215e-07	0.0118062	59469.9	22240.1	20524.1
Placidochromis_longimanus	Cyrtocara_moorei	Abactochromis_labrosus	0.0400992	4.29613	2.41736e-05	0.0160587	51742.4	17770.9	16400.6
Metriaclima_zebra	Abactochromis_labrosus	Lethrinops_albus	0.0400877	5.23616	2.98551e-07	0.017955	34713.4	12748.9	11766.1
Lethrinops_gossei	Aulonocara_steveni	Abactochromis_labrosus	0.0400795	3.84644	0.00014652	0.0161878	50675.5	22100	20396.8
Copadichromis_virginalis	Dimidiochromis_compressiceps	Abactochromis_labrosus	0.040079	7.346	6.07926e-13	0.0185379	52730.6	27319.6	25214.1
Labeotropheus_artatorostris	Abactochromis_labrosus	Otopharynx_picta	0.0400425	5.77339	1.62319e-08	0.0120155	60840.1	25320.9	23371.1
Placidochromis_longimanus	Taeniochromis_holotaenia	Abactochromis_labrosus	0.0400425	3.96715	9.20997e-05	0.0164347	62991.2	21765.8	20089.8
Lethrinops_gossei	Chilotilapia_rhoadesii	Abactochromis_labrosus	0.0399711	5.10901	5.70376e-07	0.0184242	57844.5	28080	25921.5
Lethrinops_longimanus	Bucochromis_heterotaenia	Abactochromis_labrosus	0.0399396	4.64041	5.33854e-06	0.0175056	55453.9	24722.9	22823.9
Alticorpus_macrocleithrum	Trematocranus_placodon	Abactochromis_labrosus	0.0399345	4.04555	6.75628e-05	0.0176341	45933.4	21516.4	19863.9
Aulonocara_sp._yellow	Copadichromis_trimaculatus	Abactochromis_labrosus	0.0398648	3.455	0.000601646	0.0177489	46742	23072	21303
Taeniolethrinops_furcicauda	Tyrannochromis_nigriventer	Abactochromis_labrosus	0.0398389	6.24869	9.68258e-10	0.0166418	57370.1	21468.1	19823.1
Otopharynx_picta	Otopharynx_tetrastigma	Abactochromis_labrosus	0.0398187	5.28516	2.31576e-07	0.0176922	69119.2	25585	23625.5
Otopharynx_heterodon	Otopharynx_tetrastigma	Abactochromis_labrosus	0.0397962	4.68089	4.43743e-06	0.0177268	74082.9	26755.1	24707.1
Lethrinops_auritus	Stigmatochromis_modestus	Abactochromis_labrosus	0.0397813	5.66036	3.06721e-08	0.0164597	58015.8	21873.8	20200
Copadichromis_virginalis	Stigmatochromis_woodei	Abactochromis_labrosus	0.0397681	6.7619	3.57833e-11	0.0177699	45818.8	23452.8	21658.8
Metriaclima_zebra	Abactochromis_labrosus	Lethrinops_auritus	0.0397599	5.83342	1.15102e-08	0.0152808	68593	24905.5	23000.8
Lethrinops_sp._oliveri	Otopharynx_heterodon	Abactochromis_labrosus	0.0397292	5.34096	1.72937e-07	0.0177069	56125.2	25375.5	23436.2
Labeotropheus_artatorostris	Abactochromis_labrosus	Capidochromis_eucinostomus	0.0396933	6.26366	8.82318e-10	0.0152516	65093.9	26121.1	24126.6
Alticorpus_macrocleithrum	Copadichromis_borleyi	Abactochromis_labrosus	0.0396689	3.67432	0.00027742	0.0179594	56640.9	27361.9	25273.9
Lethrinops_auritus	Tyrannochromis_nigriventer	Abactochromis_labrosus	0.0396663	5.78951	1.48035e-08	0.0166462	58867.5	22246	20548.5
Copadichromis_virginalis	Taeniochromis_holotaenia	Abactochromis_labrosus	0.0396616	5.08024	6.5863e-07	0.0177186	50463	25007.5	23099.5
Lethrinops_longimanus	Maravichromis_mola	Abactochromis_labrosus	0.0396612	4.49272	1.03514e-05	0.0182994	59245.2	27281.8	25200.2
Copadichromis_virginalis	Nimbochromis_polystigma	Abactochromis_labrosus	0.0395965	5.44196	1.01214e-07	0.018412	49991.1	26212.1	24215.4
Lethrinops_longimanus	Otopharynx_speciosus	Abactochromis_labrosus	0.0394885	5.61712	3.89907e-08	0.0169954	56018.2	24303.5	22457
Aulonocara_sp._yellow	Buccochromis_rhoadesii	Abactochromis_labrosus	0.0394701	4.62141	5.81868e-06	0.0175879	55318.9	25904.4	23937.1
Placidochromis_longimanus	Champsochromis_caeruelus	Abactochromis_labrosus	0.0394675	3.9622	9.38799e-05	0.0166207	66085.5	22916.8	21176.5
Taeniolethrinops_furcicauda	Stigmatochromis_modestus	Abactochromis_labrosus	0.0394446	5.81424	1.28506e-08	0.0162311	56506.5	21055.2	19457.2
Labeotropheus_trewavasae	Abactochromis_labrosus	Copadichromis_virginalis	0.0394263	5.78234	1.54209e-08	0.0208232	65894.4	24106.4	22277.6
Lethrinops_longimanus	Trematocranus_placodon	Abactochromis_labrosus	0.0394156	4.43364	1.34095e-05	0.0176444	46214	21327.2	19709.8
Labeotropheus_artatorostris	Abactochromis_labrosus	Lethrinops_longimanus	0.0394093	4.97022	1.13257e-06	0.0190422	58063.5	22471.2	20767.2
Alticorpus_geoffreyi	Otopharynx_heterodon	Abactochromis_labrosus	0.0393739	4.27344	2.65949e-05	0.0174392	60404.5	27024.5	24977
Labeotropheus_artatorostris	Abactochromis_labrosus	Alticorpus_macrocleithrum	0.039336	4.2318	3.16303e-05	0.0176582	59244.6	22640.4	20926.6
Alticorpus_geoffreyi	Ctenopharynx_intermedius	Abactochromis_labrosus	0.0393342	4.56563	7.48346e-06	0.016772	54955	24088	22264.8
Metriaclima_zebra	Abactochromis_labrosus	Otopharynx_brooksi	0.0393174	6.78421	3.08372e-11	0.0133037	55504.1	20668.1	19104.4
Labeotropheus_artatorostris	Abactochromis_labrosus	Lethrinops_gossei	0.0392707	4.97122	1.12711e-06	0.019392	59431.8	22630.2	20920
Ctenopharynx_intermedius	Otopharynx_tetrastigma	Abactochromis_labrosus	0.0392433	3.9989	8.1292e-05	0.0169886	66075.8	24075.5	22257.2
Placidochromis_longimanus	Nimbochromis_linni	Abactochromis_labrosus	0.0392272	3.6886	0.000263296	0.0158976	63094.6	21508.6	19884.9
Copadichromis_virginalis	Hemitaenichromis_spilopterus	Abactochromis_labrosus	0.0392134	6.06853	2.89865e-09	0.0185843	51614.5	27190.5	25138.5
Petrotilapia_chrysos	Labeotropheus_trewavasae	Abactochromis_labrosus	0.0391267	6.1872	1.41309e-09	0.0309483	31497.6	31039.6	28702.1
Placidochromis_longimanus	Hemitaenichromis_spilopterus	Abactochromis_labrosus	0.039067	3.89731	0.000120649	0.0166668	69219.5	23142.8	21402.5
Lethrinops_sp._oliveri	Otopharynx_picta	Abactochromis_labrosus	0.0390127	4.90011	1.58841e-06	0.0171357	52845	24026	22221.8
Lethrinops_gossei	Ctenopharynx_intermedius	Abactochromis_labrosus	0.0389232	5.01258	9.2057e-07	0.0166834	53273.6	23855.6	22068.1
Placidochromis_longimanus	Dimidiochromis_compressiceps	Abactochromis_labrosus	0.0389175	4.73528	3.4518e-06	0.0162859	68773.6	23375.1	21623.9
Metriaclima_zebra	Abactochromis_labrosus	Placidochromis_electra	0.0388611	8.61981	2.6457e-17	0.0136319	63272.9	23247.4	21508.1
Lethrinops_sp._oliveri	Taeniolethrinops_macrorhynchus	Abactochromis_labrosus	0.0388218	4.77686	2.84341e-06	0.0162797	49148.5	21530.8	19921.5
Alticorpus_macrocleithrum	Otopharynx_picta	Abactochromis_labrosus	0.0386939	4.65704	4.95159e-06	0.016791	55706.8	25018.5	23154.5
Alticorpus_macrocleithrum	Lethrinops_albus	Abactochromis_labrosus	0.0386639	4.64337	5.26852e-06	0.0161077	28282.2	12461.5	11533.8
Lethrinops_lethrinus	Nimbochromis_livingstonii	Abactochromis_labrosus	0.0384892	4.51378	9.43166e-06	0.0157542	51393.8	18435	17068.5
Melanochromis_vermivorous	Melanochromis_auratus	Abactochromis_labrosus	0.0383261	5.85639	1.00837e-08	0.0283877	39180.1	28338.1	26246.1
Tropheops_microstoma	Genyochromis_mento	Abactochromis_labrosus	0.0382723	7.49785	1.99787e-13	0.0258724	19664.4	19101.9	17693.6
Nyassachromis_prostoma	Stigmatochromis_modestus	Abactochromis_labrosus	0.0382514	6.48666	2.16842e-10	0.0161724	60913	22498	20840.2
Copadichromis_quadrimaculatus	Tyrannochromis_nigriventer	Abactochromis_labrosus	0.0382465	5.79069	1.47007e-08	0.0164224	48123.5	20889	19350
Lethrinops_longimanus	Buccochromis_rhoadesii	Abactochromis_labrosus	0.0381946	4.48182	1.0856e-05	0.0167177	56278	25003.8	23164
Ctenopharynx_nitidus	Tyrannochromis_nigriventer	Abactochromis_labrosus	0.0380118	5.32303	1.90061e-07	0.0156803	66530.1	21972.4	20363.1
Lethrinops_gossei	Otopharynx_picta	Abactochromis_labrosus	0.0379544	4.82166	2.30587e-06	0.0166179	55239.5	25207.5	23364
Metriaclima_zebra	Abactochromis_labrosus	Lethrinops_lethrinus	0.037882	6.11674	2.1685e-09	0.0150749	62985.8	22860	21191.2
Alticorpus_macrocleithrum	Placidochromis_mbenji_lip	Abactochromis_labrosus	0.0378533	3.55597	0.000423621	0.0170387	56420.2	26783.8	24830
Lethrinops_sp._oliveri	Otopharynx_nitidus	Abactochromis_labrosus	0.0377865	4.58664	6.80855e-06	0.0161982	54588.4	24045.1	22294.1
Tropheops_microstoma	Petrotilapia_nigra	Abactochromis_labrosus	0.0377861	6.01887	3.89429e-09	0.0243629	21268.2	18305.2	16972.2
Capidochromis_eucinostomus	Fossorochromis_rostratus	Abactochromis_labrosus	0.0376838	5.85799	9.99234e-09	0.0165848	66479.2	25922.2	24039.5
Alticorpus_macrocleithrum	Cheilotilapia_euchilus	Abactochromis_labrosus	0.037598	3.45945	0.000592626	0.0172363	58527.5	27873.1	25853.1
Capidochromis_eucinostomus	Mylochromis_ericotaenia	Abactochromis_labrosus	0.0375625	4.85698	1.95186e-06	0.0171869	70311.1	26831.6	24888.9
Placidochromis_longimanus	Nimbochromis_polystigma	Abactochromis_labrosus	0.037528	3.41752	0.000683989	0.0158269	65284.8	22425	20802.8
Nyassachromis_prostoma	Tyrannochromis_nigriventer	Abactochromis_labrosus	0.0374082	5.65267	3.20083e-08	0.0161414	62314.8	23031.5	21370.5
Alticorpus_geoffreyi	Otopharynx_nitidus	Abactochromis_labrosus	0.037326	4.03853	6.94966e-05	0.0158565	58964.1	25546.9	23708.4
Copadichromis_virginalis	Mylochromis_ericotaenia	Abactochromis_labrosus	0.0372585	5.99824	4.39884e-09	0.0175295	50213.1	25953.4	24088.9
Lethrinops_longimanus	Lethrinops_albus	Abactochromis_labrosus	0.0372028	5.66052	3.06459e-08	0.0155008	28585.8	12221.8	11345
Aulonocara_sp._yellow	Cheilotilapia_euchilus	Abactochromis_labrosus	0.0371141	3.81402	0.0001656	0.0172723	58476.5	28223.4	26203.4
Capidochromis_eucinostomus	Mylochromis_epichoralis	Abactochromis_labrosus	0.0370186	5.11891	5.42864e-07	0.0171529	80533.5	30181	28026.2
Lethrinops_longimanus	Copadichromis_trimaculatus	Abactochromis_labrosus	0.0369446	3.35317	0.00084876	0.0163279	47340	22433	20834.5
Capidochromis_eucinostomus	Placidochromis_milomo	Abactochromis_labrosus	0.0369342	5.06065	7.26101e-07	0.0175184	77509	31156.8	28937.3
Copadichromis_virginalis	Fossorochromis_rostratus	Abactochromis_labrosus	0.0367339	5.93222	6.4843e-09	0.0163504	50008.1	24687.9	22938.4
Lethrinops_gossei	Otopharynx_heterodon	Abactochromis_labrosus	0.0367312	4.98504	1.05344e-06	0.0163018	58546.5	26616	24730
Metriaclima_zebra	Abactochromis_labrosus	Bucochromis_heterotaenia	0.0366695	5.65495	3.16054e-08	0.0108289	67406.1	25136.1	23357.9
Alticorpus_macrocleithrum	Chilotilapia_rhoadesii	Abactochromis_labrosus	0.0366636	3.79717	0.000176383	0.0167414	58222.5	27769.6	25805.4
Capidochromis_eucinostomus	Placidochromis_johnstoni	Abactochromis_labrosus	0.0366329	4.71687	3.76169e-06	0.0156882	63921.5	24389.2	22665.5
Tramitichromis_brevis	Tyrannochromis_nigriventer	Abactochromis_labrosus	0.0365911	5.4229	1.12084e-07	0.0153787	60422.9	22440.1	20855.9
Capidochromis_eucinostomus	Aristochromis_christiae	Abactochromis_labrosus	0.0364957	4.32943	2.09948e-05	0.0167798	77602.1	29774.4	27677.6
Placidochromis_longimanus	Otopharynx_brooksi	Abactochromis_labrosus	0.036436	4.07479	6.01267e-05	0.0150491	52753.2	19097.5	17754.8
Capidochromis_eucinostomus	Otopharynx_lithobates	Abactochromis_labrosus	0.0364089	4.56075	7.6472e-06	0.0165276	66959.2	25943	24120.2
Aulonocara_sp._yellow	Copadichromis_borleyi	Abactochromis_labrosus	0.036391	3.3617	0.000824984	0.016734	56597.2	27582.2	25645.2
Buccochromis_rhoadesii	Otopharynx_tetrastigma	Abactochromis_labrosus	0.0362255	4.60993	6.12975e-06	0.0155882	73139.4	24939.9	23196.1
Placidochromis_longimanus	Dimidiochromis_kiwinge	Abactochromis_labrosus	0.0361573	3.62909	0.000326611	0.014996	63025.9	22166.1	20619.1
Copadichromis_virginalis	Mylochromis_epichoralis	Abactochromis_labrosus	0.0361367	6.67829	6.23542e-11	0.0171345	56998.5	29027.5	27002.8
Lethrinops_gossei	Buccochromis_nototaenia	Abactochromis_labrosus	0.0361188	4.98691	1.04385e-06	0.0156041	53250.1	24275.9	22583.4
Copadichromis_virginalis	Placidochromis_milomo	Abactochromis_labrosus	0.0361085	5.90224	7.73143e-09	0.0172559	56430.7	29531.7	27473.4
Lethrinops_sp._oliveri	Taeniolethrinops_praeorbitalis	Abactochromis_labrosus	0.0360881	4.2419	3.03287e-05	0.0152082	49535.1	21629.4	20122.6
Copadichromis_virginalis	Otopharynx_lithobates	Abactochromis_labrosus	0.0360841	5.04719	7.76173e-07	0.0168578	48317.8	25138.2	23387.2
Alticorpus_macrocleithrum	Ctenopharynx_intermedius	Abactochromis_labrosus	0.0360772	5.04244	7.94255e-07	0.0153572	53522.5	23588.5	21945.8
Copadichromis_virginalis	Stigmatochromis_guttatus	Abactochromis_labrosus	0.0359953	7.10733	3.35204e-12	0.0160892	47101.9	23715.9	22067.9
Copadichromis_virginalis	Hemitilapia_oxyrhynchus	Abactochromis_labrosus	0.0359713	5.21888	3.26439e-07	0.0168839	47382.6	24469.1	22769.9
Capidochromis_eucinostomus	Stigmatochromis_guttatus	Abactochromis_labrosus	0.0358838	4.84616	2.05474e-06	0.0157874	63303.4	24739.6	23025.6
Taeniolethrinops_praeorbitalis	Stigmatochromis_modestus	Abactochromis_labrosus	0.0358567	5.95244	5.7642e-09	0.0146365	54143.9	20131.9	18738.1
Chilotilapia_rhoadesii	Otopharynx_tetrastigma	Abactochromis_labrosus	0.0358414	5.54048	5.94493e-08	0.0153461	84246.6	25909.5	24116.5
Lethrinops_sp._oliveri	Buccochromis_nototaenia	Abactochromis_labrosus	0.0358139	5.50111	7.35426e-08	0.0154985	50888.1	23079.9	21483.9
Copadichromis_virginalis	Aristochromis_christiae	Abactochromis_labrosus	0.035807	4.83555	2.16035e-06	0.0166834	55856.4	28385.1	26422.6
Alticorpus_macrocleithrum	Otopharynx_heterodon	Abactochromis_labrosus	0.0357851	4.24998	2.93356e-05	0.0157166	58999.6	26303.4	24485.9
Aulonocara_sp._yellow	Chilotilapia_rhoadesii	Abactochromis_labrosus	0.0357764	4.28671	2.51524e-05	0.0166448	58090.5	28160.6	26215.2
Placidochromis_longimanus	Otopharynx_lithobates	Abactochromis_labrosus	0.0357685	3.75552	0.000206015	0.0150007	63259.5	21417.8	19938.5
Aulonocara_sp._yellow	Aulonocara_steveni	Abactochromis_labrosus	0.0356829	3.75781	0.000204281	0.0143247	51836.4	21815.6	20312.4
Lethrinops_gossei	Otopharynx_nitidus	Abactochromis_labrosus	0.0356422	3.95818	9.53188e-05	0.0152129	57097.4	25275.6	23535.9
Capidochromis_eucinostomus	Dimidiochromis_strigatus	Abactochromis_labrosus	0.0355367	4.73431	3.46743e-06	0.0160798	67878	26943.5	25094.2
Lethrinops_gossei	Taeniolethrinops_praeorbitalis	Abactochromis_labrosus	0.035515	4.43314	1.34395e-05	0.0147345	52239.8	22432.8	20894
Alticorpus_geoffreyi	Tramitichromis_brevis	Abactochromis_labrosus	0.0354975	3.56354	0.000412619	0.0150985	58642.2	25229.2	23499.5
Alticorpus_geoffreyi	Buccochromis_nototaenia	Abactochromis_labrosus	0.0354621	4.13253	4.76138e-05	0.0152231	55200.6	24450.6	22775.9
Trematocranus_placodon	Otopharynx_tetrastigma	Abactochromis_labrosus	0.0354516	4.51256	9.48251e-06	0.014812	63974.2	20167.8	18786.8
Alticorpus_macrocleithrum	Otopharynx_nitidus	Abactochromis_labrosus	0.0354208	3.95567	9.62459e-05	0.0149446	57610.6	24982.4	23273.1
Alticorpus_geoffreyi	Copadichromis_quadrimaculatus	Abactochromis_labrosus	0.035387	3.90502	0.000117089	0.0150501	48101	22920.8	21354
Taeniolethrinops_praeorbitalis	Tyrannochromis_nigriventer	Abactochromis_labrosus	0.0353767	4.83041	2.21336e-06	0.0147416	54948	20578.5	19172.2
Aulonocara_sp._yellow	Placidochromis_mbenji_lip	Abactochromis_labrosus	0.0353716	3.49368	0.000526841	0.0162071	56317.2	27112.5	25260
Lethrinops_albus	Otopharynx_tetrastigma	Abactochromis_labrosus	0.0353091	3.3116	0.000973593	0.0151424	32648.6	12718.1	11850.6
Copadichromis_virginalis	Dimidiochromis_strigatus	Abactochromis_labrosus	0.0352419	5.99281	4.54357e-09	0.0162257	50094.9	25798.9	24042.4
Alticorpus_geoffreyi	Taeniolethrinops_macrorhynchus	Abactochromis_labrosus	0.0352348	4.0843	5.78823e-05	0.0147204	53059	22843.8	21288.8
Cheilotilapia_euchilus	Otopharynx_tetrastigma	Abactochromis_labrosus	0.0352089	4.7207	3.69534e-06	0.0150867	84968.6	25881	24120.5
Placidochromis_longimanus	Hemitilapia_oxyrhynchus	Abactochromis_labrosus	0.0352015	3.64407	0.000309439	0.0147407	63664.1	20703.1	19295.1
Aulonocara_sp._yellow	Otopharynx_picta	Abactochromis_labrosus	0.0351759	4.46689	1.16005e-05	0.015623	55558	25415.2	23688
Placidochromis_mbenji_lip	Otopharynx_tetrastigma	Abactochromis_labrosus	0.0351399	4.31855	2.1987e-05	0.0148617	80988.1	24965.4	23270.4
Lethrinops_gossei	Taeniolethrinops_macrorhynchus	Abactochromis_labrosus	0.0351342	4.29408	2.43881e-05	0.0145638	51942.9	22361.9	20843.9
Capidochromis_eucinostomus	Hemitilapia_oxyrhynchus	Abactochromis_labrosus	0.0351255	5.20872	3.4383e-07	0.0159762	66691	25170.5	23462.2
Metriaclima_zebra	Abactochromis_labrosus	Aulonocara_steveni	0.0351213	5.15337	4.56584e-07	0.0139284	63215.9	22686.6	21147.1
Lethrinops_sp._oliveri	Copadichromis_quadrimaculatus	Abactochromis_labrosus	0.0350682	4.96896	1.13952e-06	0.0149604	44832.8	21491.2	20035
Ctenopharynx_nitidus	Stigmatochromis_modestus	Abactochromis_labrosus	0.0350392	4.45855	1.20304e-05	0.014292	64967.9	21545.4	20086.6
Aulonocara_sp._yellow	Otopharynx_heterodon	Abactochromis_labrosus	0.0349488	4.39652	1.57494e-05	0.0156018	59086.8	26648.2	24848.5
Taeniolethrinops_macrorhynchus	Stigmatochromis_modestus	Abactochromis_labrosus	0.0349	4.98015	1.07835e-06	0.0140997	54175.1	19830.6	18493.1
Placidochromis_longimanus	Mylochromis_ericotaenia	Abactochromis_labrosus	0.0348932	3.94333	0.00010102	0.014923	66095	22281.2	20778.8
Lethrinops_sp._oliveri	Tramitichromis_brevis	Abactochromis_labrosus	0.0348562	4.41706	1.44023e-05	0.0148814	54396.9	23636.4	22044.1
Lethrinops_gossei	Tramitichromis_brevis	Abactochromis_labrosus	0.0348088	4.00191	8.03427e-05	0.0147542	57166.1	24804.6	23135.9
Capidochromis_eucinostomus	Eclectochromis_ornatus	Abactochromis_labrosus	0.0346955	5.22525	3.15915e-07	0.016159	80204.3	30578.6	28527.9
Taeniolethrinops_furcicauda	Champsochromis_caeruelus	Abactochromis_labrosus	0.0346786	4.88174	1.7352e-06	0.0147788	66807.2	23958.5	22352.5
Alticorpus_geoffreyi	Taeniolethrinops_praeorbitalis	Abactochromis_labrosus	0.0346699	3.40051	0.000724256	0.0144584	53426.9	22848.9	21317.6
Otopharynx_nitidus	Tyrannochromis_nigriventer	Abactochromis_labrosus	0.0345471	5.52981	6.30082e-08	0.0139676	66141	21752	20299.2
Metriaclima_callainos	Abactochromis_labrosus	Otopharynx_tetrastigma	0.0343793	5.26058	2.6316e-07	0.010941	50441.2	22757.2	21244.5
Tramitichromis_brevis	Stigmatochromis_modestus	Abactochromis_labrosus	0.0343299	4.2933	2.4466e-05	0.0142465	59626.1	22020.6	20558.9
Lethrinops_longimanus	Cheilotilapia_euchilus	Abactochromis_labrosus	0.0343221	3.71429	0.000239819	0.0158809	59098.5	27470.6	25647.5
Metriaclima_zebra	Melanochromis_auratus	Abactochromis_labrosus	0.0343075	4.63984	5.35222e-06	0.0299097	34386	34338.8	32060.8
Buccochromis_nototaenia	Stigmatochromis_modestus	Abactochromis_labrosus	0.0342969	4.43546	1.33041e-05	0.0134867	63320.9	20031.9	18703.4
Copadichromis_virginalis	Placidochromis_johnstoni	Abactochromis_labrosus	0.0342858	4.78011	2.80057e-06	0.0151659	46328.2	23631.8	22065
Lethrinops_lethrinus	Cyrtocara_moorei	Abactochromis_labrosus	0.0342606	6.92415	1.19496e-11	0.0136786	50701.8	17456.2	16299.8
Metriaclima_zebra	Abactochromis_labrosus	Nyassachromis_prostoma	0.034118	4.9921	1.01731e-06	0.0125199	69101.2	25445.2	23766.2
Capidochromis_eucinostomus	Maravichromis_mola	Abactochromis_labrosus	0.0340659	4.54549	8.18795e-06	0.015864	80752.2	30256.2	28262.8
Aulonocara_sp._yellow	Lethrinops_albus	Abactochromis_labrosus	0.0339789	4.28842	2.49711e-05	0.0144166	27908	12560	11734.5
Lethrinops_longimanus	Chilotilapia_rhoadesii	Abactochromis_labrosus	0.0339404	4.38468	1.65774e-05	0.0156973	58813.4	27399.9	25601.1
Aulonocara_sp._yellow	Ctenopharynx_intermedius	Abactochromis_labrosus	0.0338835	4.53553	8.55982e-06	0.014637	53457.9	23864.9	22300.6
Alticorpus_geoffreyi	Ctenopharynx_nitidus	Abactochromis_labrosus	0.0338131	3.54655	0.000437826	0.0147429	58651.4	25705.4	24023.9
Lethrinops_longimanus	Otopharynx_picta	Abactochromis_labrosus	0.0337433	4.9621	1.17797e-06	0.014786	56551.5	24585	22980
Lethrinops_auritus	Nimbochromis_livingstonii	Abactochromis_labrosus	0.0337196	3.86151	0.000138302	0.0139341	55374	20049.2	18741.2
Alticorpus_macrocleithrum	Tramitichromis_brevis	Abactochromis_labrosus	0.0336767	3.42125	0.000675271	0.0141069	57632.9	24447.9	22854.9
Copadichromis_borleyi	Otopharynx_tetrastigma	Abactochromis_labrosus	0.0336437	5.04842	7.71424e-07	0.015324	72812	27209.2	25438
Lethrinops_lethrinus	Champsochromis_caeruelus	Abactochromis_labrosus	0.0336288	4.77563	2.86003e-06	0.0142563	63755.2	22706.5	21229
Melanochromis_vermivorous	Labidochromis_gigas	Abactochromis_labrosus	0.0335301	5.53843	6.01143e-08	0.0273136	33305.2	30415.5	28442
Bucochromis_heterotaenia	Otopharynx_tetrastigma	Abactochromis_labrosus	0.0335261	3.60297	0.000358714	0.0143928	71954	24465.5	22878.2
Metriaclima_zebra	Abactochromis_labrosus	Aulonocara_sp._yellow	0.0334928	4.87339	1.80576e-06	0.0165059	65481.2	22518	21058.5
Lethrinops_longimanus	Ctenopharynx_intermedius	Abactochromis_labrosus	0.0334823	5.30597	2.07777e-07	0.0143608	54345.2	23215.5	21711.2
Alticorpus_macrocleithrum	Taeniolethrinops_macrorhynchus	Abactochromis_labrosus	0.0334707	4.01571	7.60963e-05	0.0138257	52156	22262.2	20820.2
Lethrinops_lethrinus	Nimbochromis_linni	Abactochromis_labrosus	0.033428	4.38739	1.6384e-05	0.0136824	60357.9	21389.4	20005.6
Taeniolethrinops_macrorhynchus	Tyrannochromis_nigriventer	Abactochromis_labrosus	0.0334099	4.49815	1.01059e-05	0.0137877	55028.2	20294.8	18982.5
Lethrinops_longimanus	Aulonocara_steveni	Abactochromis_labrosus	0.0334035	3.45864	0.000594291	0.013559	51539.5	21586.2	20190.8
Placidochromis_longimanus	Mylochromis_epichoralis	Abactochromis_labrosus	0.0333975	3.32158	0.000942253	0.0145145	74506	25078.8	23457.8
Placidochromis_longimanus	Stigmatochromis_guttatus	Abactochromis_labrosus	0.03336	3.42492	0.000666932	0.0136411	59138.2	20486.8	19164
Buccochromis_nototaenia	Tyrannochromis_nigriventer	Abactochromis_labrosus	0.033311	5.08681	6.37547e-07	0.0130351	65909.9	20019.6	18728.9
Lethrinops_sp._oliveri	Nyassachromis_prostoma	Abactochromis_labrosus	0.033298	4.26684	2.73359e-05	0.0147687	53601.5	24503.5	22924.2
Lethrinops_longimanus	Placidochromis_mbenji_lip	Abactochromis_labrosus	0.0331783	3.58056	0.000388441	0.0150622	56884.8	26294	24605.2
Lethrinops_gossei	Ctenopharynx_nitidus	Abactochromis_labrosus	0.0330321	3.82852	0.00015675	0.0143635	56887.2	25292.5	23675
Copadichromis_virginalis	Eclectochromis_ornatus	Abactochromis_labrosus	0.0329579	6.50433	1.93619e-10	0.0157933	56914.1	29555.1	27669.1
Otopharynx_nitidus	Stigmatochromis_modestus	Abactochromis_labrosus	0.0329507	4.90875	1.52399e-06	0.0130741	64935.8	21226.8	19872.5
Placidochromis_longimanus	Placidochromis_milomo	Abactochromis_labrosus	0.0329386	3.4424	0.000628304	0.0145109	73486.8	25666.9	24030
Lethrinops_lethrinus	Dimidiochromis_kiwinge	Abactochromis_labrosus	0.0329162	4.05119	6.60681e-05	0.0136949	61110.1	21903.4	20507.4
Alticorpus_geoffreyi	Nyassachromis_prostoma	Abactochromis_labrosus	0.0328765	3.55278	0.000428372	0.0145374	57520	26158.5	24493.2
Otopharynx_heterodon	Tyrannochromis_nigriventer	Abactochromis_labrosus	0.0328607	5.89048	8.27688e-09	0.0135398	69941	22406.8	20981
Ctenopharynx_nitidus	Nimbochromis_livingstonii	Abactochromis_labrosus	0.0328002	3.84961	0.000144763	0.0134812	61228.1	19994.6	18724.6
Copadichromis_quadrimaculatus	Stigmatochromis_modestus	Abactochromis_labrosus	0.0327617	4.75051	3.21575e-06	0.0138568	47833.8	20372	19079.5
Placidochromis_electra	Otopharynx_tetrastigma	Abactochromis_labrosus	0.0327288	3.54921	0.000433756	0.0140492	63753.8	23105.5	21641
Nyassachromis_prostoma	Nimbochromis_livingstonii	Abactochromis_labrosus	0.032712	4.59759	6.48081e-06	0.0139636	58083.4	20871.6	19549.4
Copadichromis_virginalis	Maravichromis_mola	Abactochromis_labrosus	0.0326534	5.51841	6.69874e-08	0.0156175	57027	29193.5	27347.2
Lethrinops_gossei	Copadichromis_quadrimaculatus	Abactochromis_labrosus	0.0326497	4.3115	2.26506e-05	0.0138713	46804.2	22519.2	21095.2
Lethrinops_sp._oliveri	Lethrinops_auritus	Abactochromis_labrosus	0.0326408	4.24042	3.05163e-05	0.013809	54081.6	23142.1	21679.1
Alticorpus_geoffreyi	Taeniolethrinops_furcicauda	Abactochromis_labrosus	0.0325906	3.89752	0.000120549	0.0136364	55767.8	23715.2	22218.2
Alticorpus_macrocleithrum	Buccochromis_nototaenia	Abactochromis_labrosus	0.0325126	3.47619	0.00055951	0.0139737	53809.6	24064.1	22548.6
Lethrinops_lethrinus	Nimbochromis_polystigma	Abactochromis_labrosus	0.0324618	4.14819	4.46549e-05	0.0137728	62389.4	22291.6	20889.9
Lethrinops_lethrinus	Hemitaenichromis_spilopterus	Abactochromis_labrosus	0.0323603	3.96658	9.23004e-05	0.0141775	64727.9	23328.4	21865.9
Otopharynx_heterodon	Stigmatochromis_modestus	Abactochromis_labrosus	0.0323491	5.29182	2.23689e-07	0.0132739	68250.4	22175.4	20785.6
Placidochromis_longimanus	Fossorochromis_rostratus	Abactochromis_labrosus	0.0322101	3.83821	0.00015117	0.0132067	62407.4	21450.9	20112.1
Ctenopharynx_intermedius	Tyrannochromis_nigriventer	Abactochromis_labrosus	0.0321981	4.08135	5.85722e-05	0.0130308	62160.1	20336.6	19067.9
Taeniolethrinops_praeorbitalis	Nimbochromis_livingstonii	Abactochromis_labrosus	0.0321924	3.95421	9.67984e-05	0.0132018	51548.4	18568.6	17410.4
Taeniolethrinops_furcicauda	Nimbochromis_livingstonii	Abactochromis_labrosus	0.0321328	4.17199	4.05211e-05	0.0133163	53642.6	19376.9	18170.4
Lethrinops_gossei	Taeniolethrinops_furcicauda	Abactochromis_labrosus	0.0319843	4.46209	1.18458e-05	0.0133694	54541.6	23303.6	21859.1
Lethrinops_sp._oliveri	Ctenopharynx_nitidus	Abactochromis_labrosus	0.0319357	4.1515	4.40615e-05	0.0139617	54645.9	24044.9	22556.6
Alticorpus_geoffreyi	Lethrinops_auritus	Abactochromis_labrosus	0.0319256	3.69	0.000261981	0.0134748	58178.1	24714.9	23185.6
Copadichromis_virginalis	Placidochromis_electra	Abactochromis_labrosus	0.0319134	5.92589	6.73096e-09	0.0139471	51064.8	24069.2	22580.5
Aulonocara_steveni	Tyrannochromis_nigriventer	Abactochromis_labrosus	0.0318906	4.16821	4.11521e-05	0.0132716	51535.5	20518.5	19250.2
Metriaclima_zebra	Abactochromis_labrosus	Copadichromis_quadrimaculatus	0.0318575	4.61115	6.09731e-06	0.0150565	61908.2	22041.2	20680.2
Copadichromis_trimaculatus	Otopharynx_tetrastigma	Abactochromis_labrosus	0.0318494	4.37992	1.69202e-05	0.0142219	58005.6	22856.6	21445.6
Lethrinops_auritus	Stigmatochromis_woodei	Abactochromis_labrosus	0.0318379	4.30565	2.32182e-05	0.0133088	60003.1	22131.4	20765.6
Lethrinops_auritus	Champsochromis_caeruelus	Abactochromis_labrosus	0.0318059	4.12616	4.88612e-05	0.013702	69126.4	24942.9	23405.1
Lethrinops_sp._oliveri	Taeniolethrinops_furcicauda	Abactochromis_labrosus	0.0317317	4.481	1.08945e-05	0.0134094	51679.8	22349.5	20974.8
Placidochromis_longimanus	Dimidiochromis_strigatus	Abactochromis_labrosus	0.0316615	3.45623	0.000599134	0.0131427	65374.9	21986.1	20636.6
Lethrinops_lethrinus	Dimidiochromis_compressiceps	Abactochromis_labrosus	0.0316605	4.85766	1.9457e-06	0.0134189	65634.1	23257.6	21830.1
Lethrinops_longimanus	Otopharynx_nitidus	Abactochromis_labrosus	0.0316091	3.63948	0.000314619	0.0135013	58495.4	24644.6	23134.4
Lethrinops_lethrinus	Taeniochromis_holotaenia	Abactochromis_labrosus	0.0315208	4.03627	7.0128e-05	0.0130389	61217.2	21504.5	20190.2
Metriaclima_zebra	Abactochromis_labrosus	Copadichromis_borleyi	0.0314446	6.07787	2.73984e-09	0.0090251	70884.1	26499.9	24884.1
Melanochromis_auratus	Abactochromis_labrosus	Aristochromis_christiae	0.0314058	4.34985	1.92482e-05	0.00726487	72992.5	26605.5	24985.2
Aulonocara_sp._yellow	Otopharynx_nitidus	Abactochromis_labrosus	0.0314057	3.43548	0.000643416	0.0135117	57464.5	25275.5	23736.2
Lethrinops_gossei	Nyassachromis_prostoma	Abactochromis_labrosus	0.0313692	3.70276	0.000250066	0.0139177	55816.8	25826	24255
Lethrinops_gossei	Lethrinops_auritus	Abactochromis_labrosus	0.0313416	3.7457	0.000213675	0.0132191	56768.5	24313.8	22836
Taeniolethrinops_furcicauda	Stigmatochromis_woodei	Abactochromis_labrosus	0.0313044	4.90749	1.53313e-06	0.0130967	58049.5	21401.5	20102.2
Ctenopharynx_nitidus	Champsochromis_caeruelus	Abactochromis_labrosus	0.0312416	4.23119	3.17106e-05	0.0131577	78768.6	24475.9	22992.9
Taeniolethrinops_furcicauda	Nimbochromis_linni	Abactochromis_labrosus	0.0312285	4.37017	1.76479e-05	0.0128809	63187.4	22500.4	21137.6
Melanochromis_auratus	Abactochromis_labrosus	Stigmatochromis_modestus	0.031148	3.83406	0.000153561	0.0107783	60805	21687.8	20377.5
Lethrinops_longimanus	Buccochromis_nototaenia	Abactochromis_labrosus	0.0311329	3.85431	0.000142162	0.0134557	54357.1	23668.6	22239.4
Capidochromis_eucinostomus	Placidochromis_electra	Abactochromis_labrosus	0.0310984	5.21992	3.24691e-07	0.0133256	69284.4	24999.6	23491.6
Aulonocara_sp._yellow	Taeniolethrinops_macrorhynchus	Abactochromis_labrosus	0.0309319	4.01634	7.58965e-05	0.0130318	51630.4	22609.6	21252.9
Placidochromis_longimanus	Aristochromis_christiae	Abactochromis_labrosus	0.0308684	3.6825	0.000269283	0.0132218	72419.6	24537.4	23067.9
Metriaclima_zebra	Abactochromis_labrosus	Copadichromis_trimaculatus	0.0308623	6.00495	4.22714e-09	0.0120199	60232	22216.5	20886.2
Taeniolethrinops_macrorhynchus	Nimbochromis_livingstonii	Abactochromis_labrosus	0.0308268	3.83888	0.000150803	0.0125145	51525.9	18287.1	17193.4
Metriaclima_zebra	Abactochromis_labrosus	Lethrinops_gossei	0.0308193	4.76332	3.02969e-06	0.0151302	65508.5	22342.8	21006.8
Lethrinops_longimanus	Otopharynx_heterodon	Abactochromis_labrosus	0.0307761	4.00309	7.99702e-05	0.0136289	60017.6	25822.9	24280.9
Lethrinops_lethrinus	Fossorochromis_rostratus	Abactochromis_labrosus	0.03061	5.05503	7.46773e-07	0.0123661	62103.4	20845.4	19607.1
Lethrinops_lethrinus	Stigmatochromis_woodei	Abactochromis_labrosus	0.0305176	3.89612	0.000121177	0.0126548	55581.8	20227	19029
Labeotropheus_artatorostris	Abactochromis_labrosus	Lethrinops_sp._oliveri	0.0305087	3.78999	0.000181176	0.0156111	56235.8	21520.5	20246.2
Lethrinops_lethrinus	Otopharynx_brooksi	Abactochromis_labrosus	0.0304862	3.99222	8.3454e-05	0.0127405	51269.2	19005	17880.5
Labeotropheus_artatorostris	Abactochromis_labrosus	Cynotilapia_afra	0.0304593	4.51802	9.25699e-06	0.0455333	28777.2	26671.2	25094.5
Tropheops_microstoma	Abactochromis_labrosus	Astatotilapia_calliptera	0.0304453	4.45062	1.24528e-05	0.0317194	25105	18162.5	17089.2
Labeotropheus_artatorostris	Abactochromis_labrosus	Copadichromis_virginalis	0.0304161	4.99806	9.87959e-07	0.0159554	60030.4	23222.9	21851.9
Copadichromis_virginalis	Bucochromis_heterotaenia	Abactochromis_labrosus	0.0303843	5.77098	1.6456e-08	0.0137449	54054.1	26268.9	24719.6
Lethrinops_sp._oliveri	Lethrinops_lethrinus	Abactochromis_labrosus	0.0303168	3.94903	9.87917e-05	0.0127424	49493.1	21181.1	19934.6
Melanochromis_auratus	Abactochromis_labrosus	Stigmatochromis_woodei	0.0302399	4.01898	7.51059e-05	0.00893955	61746.4	22191.6	20888.9
Nyassachromis_prostoma	Cyrtocara_moorei	Abactochromis_labrosus	0.0302038	4.78657	2.7177e-06	0.0122966	59498.9	19386.4	18249.6
Placidochromis_longimanus	Maravichromis_mola	Abactochromis_labrosus	0.0301851	3.34324	0.000877368	0.013222	75328.4	25242.6	23763.4
Iodotropheus_sprengerae	Abactochromis_labrosus	Chindongo_flavus	0.0300492	6.16367	1.63233e-09	0.0343172	29383.1	26703.1	25145.1
Capidochromis_eucinostomus	Trematocranus_placodon	Abactochromis_labrosus	0.0300336	3.71349	0.000240524	0.0136255	61000.5	23600	22223.8
Aulonocara_steveni	Stigmatochromis_modestus	Abactochromis_labrosus	0.0300303	3.54915	0.000433848	0.012135	51766	19825.2	18669.2
Nyassachromis_prostoma	Champsochromis_caeruelus	Abactochromis_labrosus	0.0299806	4.04917	6.66121e-05	0.013177	72869.1	25637.4	24144.9
Metriaclima_zebra	Abactochromis_labrosus	Otopharynx_picta	0.029974	5.50079	7.3671e-08	0.00899063	67193.5	25067.2	23608.2
Otopharynx_picta	Tyrannochromis_nigriventer	Abactochromis_labrosus	0.0298516	5.22861	3.10488e-07	0.0122909	65259.5	21393.8	20153.5
Aulonocara_sp._yellow	Buccochromis_nototaenia	Abactochromis_labrosus	0.0298228	3.98207	8.68729e-05	0.0130586	53471.1	24392.1	22979.4
Taeniolethrinops_furcicauda	Nimbochromis_polystigma	Abactochromis_labrosus	0.029791	3.97258	9.01637e-05	0.0127696	65204.6	23501.4	22141.6
Melanochromis_auratus	Abactochromis_labrosus	Placidochromis_milomo	0.029756	4.75419	3.16062e-06	0.0102662	74221	27375.5	25793.4
Nyassachromis_prostoma	Otopharynx_brooksi	Abactochromis_labrosus	0.0297209	4.37517	1.72714e-05	0.0127746	58132.4	21298.9	20069.4
Lethrinops_albus	Tyrannochromis_nigriventer	Abactochromis_labrosus	0.0296918	3.48418	0.000544347	0.0122794	29649.6	11097.4	10457.4
Alticorpus_macrocleithrum	Ctenopharynx_nitidus	Abactochromis_labrosus	0.029581	3.30886	0.000982438	0.0127814	57326.5	25007.8	23570.8
Copadichromis_quadrimaculatus	Nimbochromis_livingstonii	Abactochromis_labrosus	0.0295071	3.51526	0.00048869	0.0126178	44871.5	18941	17855.2
Capidochromis_eucinostomus	Buccochromis_rhoadesii	Abactochromis_labrosus	0.0294722	5.31584	1.97381e-07	0.0130194	76569.6	27621.1	26039.6
Placidochromis_johnstoni	Otopharynx_tetrastigma	Abactochromis_labrosus	0.0294665	4.60891	6.15713e-06	0.0114955	67136.2	20267.8	19107.5
Capidochromis_eucinostomus	Otopharynx_speciosus	Abactochromis_labrosus	0.0293929	7.10506	3.40588e-12	0.0128989	75275	27050	25505.2
Capidochromis_eucinostomus	Copadichromis_trimaculatus	Abactochromis_labrosus	0.0293769	3.35841	0.000834088	0.013082	62690.9	24725.4	23314.1
Buccochromis_nototaenia	Nimbochromis_livingstonii	Abactochromis_labrosus	0.0292487	3.7504	0.000209928	0.0114473	61535.5	18311.8	17271
Hemitilapia_oxyrhynchus	Otopharynx_tetrastigma	Abactochromis_labrosus	0.0292397	5.75139	1.83981e-08	0.0122507	69586.6	21150.9	19949.1
Capidochromis_eucinostomus	Bucochromis_heterotaenia	Abactochromis_labrosus	0.0292382	5.0243	8.68692e-07	0.0128845	75089.2	27180.2	25636
Taeniolethrinops_furcicauda	Otopharynx_brooksi	Abactochromis_labrosus	0.0292077	5.28529	2.31434e-07	0.0122265	53612	19918	18787.5
Metriaclima_zebra	Abactochromis_labrosus	Alticorpus_macrocleithrum	0.0291771	4.27735	2.6164e-05	0.0129936	65482	22394.2	21124.5
Copadichromis_virginalis	Buccochromis_rhoadesii	Abactochromis_labrosus	0.0291085	5.64045	3.42579e-08	0.013216	54940.6	26696.9	25186.6
Nyassachromis_prostoma	Stigmatochromis_woodei	Abactochromis_labrosus	0.0290443	4.30934	2.28552e-05	0.0124385	63174.6	22843.6	21554.1
Taeniolethrinops_furcicauda	Dimidiochromis_kiwinge	Abactochromis_labrosus	0.0290159	3.55354	0.000427223	0.0121333	64414.9	23011.6	21713.9
Otopharynx_nitidus	Nimbochromis_livingstonii	Abactochromis_labrosus	0.0290006	3.56109	0.000416088	0.011764	61054.1	19927.6	18804.4
Copadichromis_virginalis	Trematocranus_placodon	Abactochromis_labrosus	0.0288544	3.75527	0.000206209	0.0133941	44442.1	22735.6	21460.4
Lethrinops_auritus	Nimbochromis_polystigma	Abactochromis_labrosus	0.0288358	3.72525	0.000230344	0.0123692	67638.1	24284.1	22922.9
Taeniolethrinops_furcicauda	Hemitaenichromis_spilopterus	Abactochromis_labrosus	0.0287182	3.62114	0.000336063	0.0126991	67244.2	24631.5	23256.2
Maravichromis_mola	Otopharynx_tetrastigma	Abactochromis_labrosus	0.0287173	3.90461	0.000117267	0.0125216	82760.6	25917.4	24470.4
Tramitichromis_brevis	Champsochromis_caeruelus	Abactochromis_labrosus	0.0287034	3.66542	0.000286437	0.012399	70847.2	25172.5	23767.8
Ctenopharynx_intermedius	Stigmatochromis_modestus	Abactochromis_labrosus	0.0286927	4.15105	4.41424e-05	0.0114747	60626.4	19956.1	18842.9
Lethrinops_lethrinus	Placidochromis_milomo	Abactochromis_labrosus	0.0286118	4.35635	1.87225e-05	0.0127932	69708	25704.2	24274.2
Lethrinops_auritus	Nimbochromis_linni	Abactochromis_labrosus	0.0285913	3.84225	0.000148887	0.0117516	65566.6	23159.4	21871.9
Ctenopharynx_nitidus	Nimbochromis_polystigma	Abactochromis_labrosus	0.0285868	3.54512	0.000440015	0.0122188	74862.8	24309.8	22958.5
Lethrinops_auritus	Otopharynx_brooksi	Abactochromis_labrosus	0.0284765	4.10043	5.42354e-05	0.0119572	55182.6	20618.1	19476.4
Lethrinops_longimanus	Taeniolethrinops_macrorhynchus	Abactochromis_labrosus	0.0284043	3.68125	0.000270484	0.011868	52844.4	21913.6	20703.1
Copadichromis_virginalis	Copadichromis_trimaculatus	Abactochromis_labrosus	0.0283054	3.86739	0.000135272	0.012343	50001.8	22751	21498.5
Metriaclima_zebra	Abactochromis_labrosus	Alticorpus_geoffreyi	0.0282743	3.80706	0.000170018	0.0130131	66598	22716.2	21467
Copadichromis_virginalis	Lethrinops_albus	Abactochromis_labrosus	0.0281693	5.48694	7.94034e-08	0.012293	27644	13130.8	12411.2
Taeniolethrinops_furcicauda	Taeniochromis_holotaenia	Abactochromis_labrosus	0.0281324	3.85633	0.000141067	0.0116894	64508.9	22571.9	21336.6
Taeniolethrinops_furcicauda	Dimidiochromis_compressiceps	Abactochromis_labrosus	0.0281238	5.2951	2.20004e-07	0.0120012	68478.1	24433.9	23097.1
Lethrinops_lethrinus	Stigmatochromis_guttatus	Abactochromis_labrosus	0.0281171	4.36701	1.78905e-05	0.0116182	57200.1	20357.9	19244.4
Lethrinops_lethrinus	Otopharynx_lithobates	Abactochromis_labrosus	0.0280518	3.50922	0.000499072	0.0120234	60096.1	21457.6	20286.6
Otopharynx_picta	Stigmatochromis_modestus	Abactochromis_labrosus	0.0280465	4.60345	6.31104e-06	0.0115345	63759.8	21191.2	20035
Nyassachromis_prostoma	Nimbochromis_linni	Abactochromis_labrosus	0.0279691	3.61615	0.000342115	0.0119398	68593.8	24197.8	22881
Placidochromis_longimanus	Placidochromis_electra	Abactochromis_labrosus	0.0279364	3.49002	0.000533553	0.0115981	60248.8	21562.2	20390.2
Lethrinops_auritus	Taeniochromis_holotaenia	Abactochromis_labrosus	0.0279224	3.61904	0.000338592	0.0116295	66251	23372	22102.2
Taeniolethrinops_macrorhynchus	Champsochromis_caeruelus	Abactochromis_labrosus	0.027898	3.90876	0.000115419	0.0117707	63908.9	22659.6	21429.6
Capidochromis_eucinostomus	Placidochromis_mbenji_lip	Abactochromis_labrosus	0.0278969	4.17354	4.02647e-05	0.0127889	76990	29150	27567.8
Copadichromis_virginalis	Cheilotilapia_euchilus	Abactochromis_labrosus	0.0278545	5.55418	5.51792e-08	0.0133481	56896.4	29354.6	27763.6
Alticorpus_macrocleithrum	Copadichromis_quadrimaculatus	Abactochromis_labrosus	0.02784	3.51464	0.000489758	0.0118032	46924.5	22364	21152.5
Lethrinops_auritus	Dimidiochromis_kiwinge	Abactochromis_labrosus	0.0278355	3.34332	0.000877183	0.0116308	66648.9	23696.9	22413.4
Lethrinops_auritus	Dimidiochromis_compressiceps	Abactochromis_labrosus	0.0277997	4.46723	1.15833e-05	0.0118893	70830.5	25344	23973
Labeotropheus_artatorostris	Labeotropheus_trewavasae	Abactochromis_labrosus	0.0277567	4.04519	6.76605e-05	0.0143038	47397.8	20795.5	19672.2
Melanochromis_auratus	Abactochromis_labrosus	Cheilotilapia_euchilus	0.0277339	3.85797	0.000140189	0.0099657	74647.7	27297.1	25823.8
Aulonocara_sp._yellow	Ctenopharynx_nitidus	Abactochromis_labrosus	0.0277299	3.41472	0.000690521	0.0122083	57206.2	25350.5	23982.5
Copadichromis_virginalis	Otopharynx_speciosus	Abactochromis_labrosus	0.0276786	5.8372	1.12661e-08	0.0123518	54604.9	25878.9	24484.9
Copadichromis_quadrimaculatus	Champsochromis_caeruelus	Abactochromis_labrosus	0.0276406	3.34863	0.000861895	0.0121962	55652.2	23301.8	22048.2
Copadichromis_virginalis	Copadichromis_borleyi	Abactochromis_labrosus	0.0276284	4.17089	4.07066e-05	0.0125479	59870.9	27565.9	26083.6
Lethrinops_lethrinus	Mylochromis_epichoralis	Abactochromis_labrosus	0.0276144	4.20147	3.58658e-05	0.0121536	71121.8	25035	23689.5
Lethrinops_lethrinus	Hemitilapia_oxyrhynchus	Abactochromis_labrosus	0.0275013	3.8619	0.000138094	0.0117735	59958.2	20759.2	19648
Capidochromis_eucinostomus	Chilotilapia_rhoadesii	Abactochromis_labrosus	0.0274624	4.48495	1.07093e-05	0.0128555	79166.1	30473.2	28844.2
Ctenopharynx_nitidus	Nimbochromis_linni	Abactochromis_labrosus	0.0274549	3.38456	0.000763845	0.0112738	72275.4	23179.1	21940.4
Labeotropheus_trewavasae	Metriaclima_zebra	Abactochromis_labrosus	0.0274023	4.1922	3.72628e-05	0.0232906	34207.5	34090.8	32272.2
Eclectochromis_ornatus	Otopharynx_tetrastigma	Abactochromis_labrosus	0.0273762	4.33376	2.06198e-05	0.0117467	85023.5	25659.4	24291.9
Ctenopharynx_nitidus	Cyrtocara_moorei	Abactochromis_labrosus	0.0273729	4.11016	5.2139e-05	0.0109776	60334.1	18953.9	17943.9
Lethrinops_auritus	Cyrtocara_moorei	Abactochromis_labrosus	0.0273164	4.27854	2.60353e-05	0.011002	55068.1	18916.9	17910.9
Capidochromis_eucinostomus	Cheilotilapia_euchilus	Abactochromis_labrosus	0.0273147	3.82196	0.000160696	0.0128316	79852.6	30544.3	28920.1
Lethrinops_gossei	Lethrinops_lethrinus	Abactochromis_labrosus	0.0272158	3.47262	0.000566393	0.0114166	52182.2	22212	21035
Melanochromis_auratus	Abactochromis_labrosus	Trematocranus_placodon	0.0271473	4.16123	4.2354e-05	0.00948671	59030.5	21240.2	20117.5
Aulonocara_sp._yellow	Copadichromis_quadrimaculatus	Abactochromis_labrosus	0.027144	3.84875	0.000145247	0.011704	46783.1	22628.6	21432.6
Lethrinops_lethrinus	Mylochromis_ericotaenia	Abactochromis_labrosus	0.0271332	3.90027	0.000119272	0.0117912	62974.6	22183.1	21011.1
Chilotilapia_rhoadesii	Tyrannochromis_nigriventer	Abactochromis_labrosus	0.0271035	5.41162	1.19022e-07	0.0111571	76071.9	22457.9	21272.6
Metriaclima_zebra	Abactochromis_labrosus	Lethrinops_longimanus	0.0270716	3.82271	0.000160252	0.0129894	64177.9	22184.9	21015.4
Copadichromis_virginalis	Placidochromis_mbenji_lip	Abactochromis_labrosus	0.026989	5.08118	6.55599e-07	0.0126926	54891.2	28106.2	26629
Metriaclima_zebra	Abactochromis_labrosus	Capidochromis_eucinostomus	0.0269478	4.93704	1.33034e-06	0.0103734	71734.6	25794.9	24441.1
Copadichromis_borleyi	Tyrannochromis_nigriventer	Abactochromis_labrosus	0.026899	6.56559	1.30291e-10	0.0114337	69699.2	22972.5	21769
Copadichromis_quadrimaculatus	Nimbochromis_polystigma	Abactochromis_labrosus	0.0268986	3.39233	0.000744313	0.0118946	54356.5	22915.5	21715
Buccochromis_rhoadesii	Stigmatochromis_modestus	Abactochromis_labrosus	0.0268465	4.17785	3.95545e-05	0.0106383	66412.5	20673.5	19592.5
Taeniolethrinops_praeorbitalis	Champsochromis_caeruelus	Abactochromis_labrosus	0.0268312	3.6893	0.000262632	0.0112803	64435.4	22689.4	21503.6
Copadichromis_quadrimaculatus	Stigmatochromis_woodei	Abactochromis_labrosus	0.0267	3.91356	0.000113324	0.0115022	48928.2	20769.5	19689.2
Petrotilapia_nigra	Petrotilapia_chrysos	Abactochromis_labrosus	0.0266886	5.11869	5.43456e-07	0.0157056	30894.4	20157.9	19109.9
Capidochromis_eucinostomus	Copadichromis_borleyi	Abactochromis_labrosus	0.0266172	3.52703	0.000468864	0.0122962	77398.5	29804.8	28259.2
Copadichromis_virginalis	Chilotilapia_rhoadesii	Abactochromis_labrosus	0.0266063	6.05561	3.13011e-09	0.0126881	56552.9	29192	27678.9
Otopharynx_heterodon	Nimbochromis_livingstonii	Abactochromis_labrosus	0.0265895	4.79289	2.6397e-06	0.0110868	64335	20675	19604
Taeniolethrinops_praeorbitalis	Dimidiochromis_kiwinge	Abactochromis_labrosus	0.0265302	3.79262	0.000179396	0.0110365	61644.1	22035.6	20896.6
Ctenopharynx_nitidus	Dimidiochromis_compressiceps	Abactochromis_labrosus	0.0263778	3.80392	0.000171996	0.0112208	77884.8	25282.2	23982.8
Lethrinops_longimanus	Ctenopharynx_nitidus	Abactochromis_labrosus	0.0263224	3.44009	0.000633283	0.0114925	58045.9	24627.4	23364.1
Trematocranus_placodon	Stigmatochromis_modestus	Abactochromis_labrosus	0.0262614	3.53142	0.000461823	0.0105146	56022.5	17370.5	16481.5
Nyassachromis_prostoma	Nimbochromis_polystigma	Abactochromis_labrosus	0.026178	3.55114	0.000430838	0.0115975	70847.6	25215.4	23928.9
Copadichromis_quadrimaculatus	Otopharynx_brooksi	Abactochromis_labrosus	0.0261722	3.91684	0.00011194	0.0111478	45702	19119	18143.8
Copadichromis_quadrimaculatus	Nimbochromis_linni	Abactochromis_labrosus	0.0261341	3.32656	0.000926994	0.0111544	52816.1	22017.4	20895.9
Melanochromis_auratus	Abactochromis_labrosus	Chilotilapia_rhoadesii	0.0260988	3.92628	0.000107925	0.00881267	74494.2	27059.2	25682.7
Bucochromis_heterotaenia	Stigmatochromis_modestus	Abactochromis_labrosus	0.026098	3.77056	0.000194846	0.0103156	65949.1	20346.6	19311.6
Buccochromis_nototaenia	Champsochromis_caeruelus	Abactochromis_labrosus	0.0260847	3.41395	0.000692232	0.0102134	80189.9	21861.4	20749.9
Taeniolethrinops_furcicauda	Stigmatochromis_guttatus	Abactochromis_labrosus	0.0260564	4.71246	3.83758e-06	0.010774	60224.1	21382.4	20296.4
Taeniolethrinops_praeorbitalis	Nimbochromis_polystigma	Abactochromis_labrosus	0.0259919	3.56738	0.000407053	0.0110573	62529.5	22401.2	21266.2
Melanochromis_auratus	Abactochromis_labrosus	Otopharynx_speciosus	0.0259409	3.98869	8.46442e-05	0.00788142	69700	24866.5	23609
Cheilotilapia_euchilus	Tyrannochromis_nigriventer	Abactochromis_labrosus	0.0258676	3.73426	0.000222875	0.0106202	76510.1	22416.9	21286.4
Taeniolethrinops_praeorbitalis	Stigmatochromis_woodei	Abactochromis_labrosus	0.0258373	4.22565	3.24396e-05	0.0107107	55940.5	20432.5	19403.2
Nyassachromis_prostoma	Dimidiochromis_compressiceps	Abactochromis_labrosus	0.0258227	4.35641	1.87181e-05	0.0114192	73571.9	26367.9	25040.4
Taeniolethrinops_furcicauda	Cyrtocara_moorei	Abactochromis_labrosus	0.0257304	3.94417	0.000100696	0.010363	52930.6	18277.9	17360.9
Taeniolethrinops_furcicauda	Mylochromis_ericotaenia	Abactochromis_labrosus	0.0257082	3.91722	0.000111767	0.0112127	66320.9	23355.4	22184.6
Copadichromis_quadrimaculatus	Cyrtocara_moorei	Abactochromis_labrosus	0.0256494	5.32253	1.90508e-07	0.0107313	43873	18004.2	17103.8
Taeniolethrinops_macrorhynchus	Stigmatochromis_woodei	Abactochromis_labrosus	0.0254752	4.80722	2.46665e-06	0.0105153	55707.9	20192.4	19189.1
Otopharynx_nitidus	Otopharynx_brooksi	Abactochromis_labrosus	0.0254448	3.38915	0.000752359	0.0102019	62008.5	19999.2	19006.8
Taeniolethrinops_praeorbitalis	Taeniochromis_holotaenia	Abactochromis_labrosus	0.025432	3.54967	0.000433059	0.0104822	61811.2	21541.2	20472.8
Taeniolethrinops_praeorbitalis	Cyrtocara_moorei	Abactochromis_labrosus	0.0251558	3.54981	0.000432852	0.0100373	50864	17472.5	16615
Placidochromis_mbenji_lip	Stigmatochromis_modestus	Abactochromis_labrosus	0.0251435	3.80714	0.000169972	0.010105	71153	21303.2	20258.2
Otopharynx_lithobates	Otopharynx_tetrastigma	Abactochromis_labrosus	0.025084	3.56679	0.000407886	0.0104998	69695.2	21740.8	20676.8
Tramitichromis_brevis	Nimbochromis_linni	Abactochromis_labrosus	0.0250837	3.59264	0.000372159	0.0103515	66978.9	23350.1	22207.4
Nyassachromis_prostoma	Taeniochromis_holotaenia	Abactochromis_labrosus	0.0250736	3.42393	0.000669129	0.0106861	70522.6	24033.9	22858.1
Labidochromis_gigas	Labidochromis_ianthus	Abactochromis_labrosus	0.0250663	3.56083	0.00041645	0.0207718	29857.6	28815.1	27405.9
Placidochromis_mbenji_lip	Tyrannochromis_nigriventer	Abactochromis_labrosus	0.025014	4.27096	2.68705e-05	0.00996044	74014.1	21216.1	20180.6
Lethrinops_auritus	Fossorochromis_rostratus	Abactochromis_labrosus	0.0250051	4.20825	3.48716e-05	0.0101765	67648.4	22642.9	21538.1
Labeotropheus_trewavasae	Melanochromis_vermivorous	Abactochromis_labrosus	0.024978	3.52188	0.00047739	0.0211517	32806.8	32741	31145.2
Aulonocara_sp._yellow	Taeniolethrinops_furcicauda	Abactochromis_labrosus	0.0249018	3.39953	0.000726643	0.0105937	54246.8	23516.5	22373.8
Lethrinops_lethrinus	Dimidiochromis_strigatus	Abactochromis_labrosus	0.0248932	3.45969	0.000592188	0.0104786	62302.4	21913.6	20849.1
Melanochromis_auratus	Abactochromis_labrosus	Otopharynx_tetrastigma	0.0248582	3.40044	0.000724419	0.00821171	66652.5	24371	23188.8
Taeniolethrinops_praeorbitalis	Dimidiochromis_compressiceps	Abactochromis_labrosus	0.0247799	4.40717	1.50393e-05	0.0105465	65525.1	23438.1	22304.6
Lethrinops_lethrinus	Eclectochromis_ornatus	Abactochromis_labrosus	0.0247783	3.9981	8.15611e-05	0.0108768	72372.8	25142.6	23926.8
Chilotilapia_rhoadesii	Stigmatochromis_modestus	Abactochromis_labrosus	0.0247113	3.67143	0.000280288	0.0102132	72793.1	22410.5	21329.6
Cheilotilapia_euchilus	Stigmatochromis_modestus	Abactochromis_labrosus	0.0246444	3.76179	0.000201264	0.0101153	73607.4	22267.2	21196.1
Melanochromis_auratus	Abactochromis_labrosus	Dimidiochromis_strigatus	0.0245797	3.61932	0.000338265	0.00778663	66764.1	23989.1	22838.1
Buccochromis_nototaenia	Otopharynx_brooksi	Abactochromis_labrosus	0.0245709	3.57896	0.000390652	0.00977002	60596.1	18863.4	17958.6
Lethrinops_sp._oliveri	Placidochromis_longimanus	Abactochromis_labrosus	0.0245121	4.79132	2.65821e-06	0.0102817	50508.5	21180.2	20166.8
Melanochromis_auratus	Abactochromis_labrosus	Eclectochromis_ornatus	0.0244718	4.08035	5.87976e-05	0.0106461	74320.8	27299	25994.8
Copadichromis_virginalis	Otopharynx_picta	Abactochromis_labrosus	0.0244628	6.2073	1.24895e-09	0.0110042	56086.8	26001.2	24759.5
Nyassachromis_prostoma	Mylochromis_ericotaenia	Abactochromis_labrosus	0.0244116	3.73423	0.000222884	0.0108219	73241.9	24701.1	23523.9
Lethrinops_auritus	Hemitilapia_oxyrhynchus	Abactochromis_labrosus	0.0243965	3.56197	0.000414837	0.0105385	64935.9	22627.1	21549.4
Iodotropheus_sprengerae	Abactochromis_labrosus	Labeotropheus_trewavasae	0.0243517	4.20292	3.56499e-05	0.0236582	31448.6	28094.1	26758.4
Otopharynx_nitidus	Cyrtocara_moorei	Abactochromis_labrosus	0.024283	3.80909	0.000168709	0.00948241	60106.4	18665.1	17780.1
Ctenopharynx_nitidus	Otopharynx_brooksi	Abactochromis_labrosus	0.0241841	3.72654	0.000229245	0.00991952	62227	20142.5	19191.2
Melanochromis_auratus	Abactochromis_labrosus	Taeniolethrinops_praeorbitalis	0.0240444	3.68276	0.000269035	0.00940325	65921.1	22977.1	21898.1
Buccochromis_nototaenia	Cyrtocara_moorei	Abactochromis_labrosus	0.0239658	3.63107	0.000324303	0.0092195	59286.5	17475	16657
Tramitichromis_brevis	Cyrtocara_moorei	Abactochromis_labrosus	0.0239502	3.60976	0.000350079	0.00971807	56357.6	19174.9	18277.9
Taeniolethrinops_furcicauda	Fossorochromis_rostratus	Abactochromis_labrosus	0.0237979	3.94843	9.90221e-05	0.00963749	65490.1	21757.6	20746.1
Buccochromis_rhoadesii	Tyrannochromis_nigriventer	Abactochromis_labrosus	0.0237785	4.41837	1.43196e-05	0.00940005	69588.1	20628.6	19670.4
Copadichromis_trimaculatus	Tyrannochromis_nigriventer	Abactochromis_labrosus	0.0237651	4.31379	2.24315e-05	0.00992535	55285.5	19353	18454.5
Lethrinops_auritus	Mylochromis_epichoralis	Abactochromis_labrosus	0.0237454	3.80514	0.000171228	0.0105114	77522.9	27188.4	25927.1
Copadichromis_borleyi	Stigmatochromis_modestus	Abactochromis_labrosus	0.0236649	3.38459	0.000763799	0.00993005	67201.8	22536.8	21494.8
Mylochromis_epichoralis	Otopharynx_tetrastigma	Abactochromis_labrosus	0.0236584	3.55924	0.000418798	0.0103453	81662.9	25787.9	24595.9
Lethrinops_lethrinus	Placidochromis_johnstoni	Abactochromis_labrosus	0.0236445	3.40403	0.000715662	0.00952706	57555.6	19958.1	19036.1
Taeniolethrinops_furcicauda	Otopharynx_lithobates	Abactochromis_labrosus	0.023625	3.59351	0.000371024	0.0101802	63378.8	22568.5	21526.8
Taeniolethrinops_furcicauda	Placidochromis_milomo	Abactochromis_labrosus	0.0236248	3.89993	0.000119426	0.0105376	73423.9	26711.9	25478.9
Buccochromis_nototaenia	Nimbochromis_linni	Abactochromis_labrosus	0.0236175	3.48182	0.000548699	0.00928569	72128.2	21324	20340
Labidochromis_gigas	Abactochromis_labrosus	Astatotilapia_calliptera	0.0235743	4.43163	1.35262e-05	0.0243836	44408	22496.5	21460.2
Lethrinops_auritus	Stigmatochromis_guttatus	Abactochromis_labrosus	0.0235706	3.38685	0.000758216	0.00976722	61836.5	22022.2	21008
Melanochromis_auratus	Abactochromis_labrosus	Champsochromis_caeruelus	0.0235694	3.41058	0.000700113	0.00685451	67971.5	24688.8	23551.8
Tramitichromis_brevis	Dimidiochromis_compressiceps	Abactochromis_labrosus	0.0235574	3.30519	0.000994292	0.0101209	72356.8	25575.5	24398.2
Lethrinops_auritus	Placidochromis_milomo	Abactochromis_labrosus	0.0235489	3.5488	0.00043436	0.0106029	75792.3	27909.3	26625
Melanochromis_auratus	Abactochromis_labrosus	Otopharynx_brooksi	0.0234858	3.49752	0.000519877	0.00798929	57475.4	20476.6	19536.9
Capidochromis_eucinostomus	Otopharynx_picta	Abactochromis_labrosus	0.0234768	5.50519	7.19474e-08	0.0103481	76728.9	27045.4	25804.6
Otopharynx_heterodon	Otopharynx_brooksi	Abactochromis_labrosus	0.0233767	4.31177	2.26238e-05	0.00969179	65344.2	20871	19917.5
Taeniolethrinops_furcicauda	Mylochromis_epichoralis	Abactochromis_labrosus	0.02337	3.72075	0.00023421	0.0103813	74569.1	26334.1	25131.4
Labidochromis_ianthus	Abactochromis_labrosus	Labeotropheus_trewavasae	0.0233388	4.4302	1.36097e-05	0.0228418	34157.8	29328.2	27990.5
Taeniolethrinops_macrorhynchus	Otopharynx_brooksi	Abactochromis_labrosus	0.0233169	4.31793	2.20436e-05	0.00962762	51670.1	18761.9	17906.9
Labidochromis_gigas	Abactochromis_labrosus	Placidochromis_milomo	0.0232721	3.73534	0.000222009	0.00786115	71246.5	26429.4	25227.2
Nyassachromis_prostoma	Stigmatochromis_guttatus	Abactochromis_labrosus	0.0232445	3.43476	0.000645034	0.00990078	65039.9	22841.4	21803.6
Taeniolethrinops_praeorbitalis	Mylochromis_ericotaenia	Abactochromis_labrosus	0.0232266	3.65712	0.000295239	0.0100458	63633.6	22285.9	21274.1
Labidochromis_gigas	Abactochromis_labrosus	Aristochromis_christiae	0.0232181	4.15471	4.34881e-05	0.00521068	69885.6	25466.9	24311.1
Placidochromis_electra	Stigmatochromis_modestus	Abactochromis_labrosus	0.0231619	3.33465	0.000902624	0.00904413	58884.4	18906.6	18050.6
Capidochromis_eucinostomus	Ctenopharynx_intermedius	Abactochromis_labrosus	0.0230342	5.07447	6.77825e-07	0.00987481	73329.4	25354.6	24212.9
Nyassachromis_prostoma	Hemitilapia_oxyrhynchus	Abactochromis_labrosus	0.0230342	3.65032	0.000302488	0.010218	68885.6	23394.9	22341.4
Ctenopharynx_nitidus	Fossorochromis_rostratus	Abactochromis_labrosus	0.0230206	3.5834	0.000384498	0.00965235	70464.8	23364	22312.5
Otopharynx_heterodon	Champsochromis_caeruelus	Abactochromis_labrosus	0.0230079	3.87828	0.000129734	0.00981319	82709.5	25210.8	24076.8
Melanochromis_auratus	Abactochromis_labrosus	Placidochromis_mbenji_lip	0.0229753	3.80056	0.000174165	0.00595667	72545.9	26113.9	24940.9
Taeniolethrinops_macrorhynchus	Cyrtocara_moorei	Abactochromis_labrosus	0.0229553	3.58871	0.000377304	0.0091348	50498.4	17346.1	16567.6
Melanochromis_auratus	Abactochromis_labrosus	Buccochromis_rhoadesii	0.02271	4.06524	6.24367e-05	0.00696113	70875.1	25258.1	24136.4
Placidochromis_electra	Tyrannochromis_nigriventer	Abactochromis_labrosus	0.0226401	3.34511	0.000872036	0.00910388	59347.1	19518.9	18654.6
Melanochromis_auratus	Abactochromis_labrosus	Nimbochromis_linni	0.0226083	3.81888	0.000162608	0.00695254	66089.8	23441.2	22404.8
Capidochromis_eucinostomus	Otopharynx_heterodon	Abactochromis_labrosus	0.022576	4.48474	1.07179e-05	0.0100802	82419.1	28530.1	27270.4
Copadichromis_virginalis	Otopharynx_heterodon	Abactochromis_labrosus	0.0225713	5.3798	1.40879e-07	0.0102143	59760.5	27227.8	26025.8
Copadichromis_quadrimaculatus	Dimidiochromis_compressiceps	Abactochromis_labrosus	0.0225329	4.25976	2.81538e-05	0.00996964	56854.2	23841.2	22790.5
Ctenopharynx_nitidus	Mylochromis_epichoralis	Abactochromis_labrosus	0.0225114	3.65176	0.000300954	0.00990891	86725.4	27139.6	25944.6
Ctenopharynx_nitidus	Mylochromis_ericotaenia	Abactochromis_labrosus	0.0225102	3.35992	0.00083002	0.00979384	76166.5	24109	23047.5
Hemitaenichromis_spilopterus	Otopharynx_tetrastigma	Abactochromis_labrosus	0.0224942	3.84672	0.00014638	0.00958817	76062.2	23370	22341.8
Otopharynx_picta	Stigmatochromis_woodei	Abactochromis_labrosus	0.0224904	3.48674	0.00053962	0.00932926	66066.5	21521.2	20574.5
Otopharynx_heterodon	Stigmatochromis_woodei	Abactochromis_labrosus	0.0223986	4.25732	2.84498e-05	0.00933693	70812.9	22531.9	21544.6
Taeniolethrinops_praeorbitalis	Otopharynx_brooksi	Abactochromis_labrosus	0.022372	3.70996	0.000243647	0.00930366	51580.5	18965	18135
Melanochromis_auratus	Abactochromis_labrosus	Placidochromis_johnstoni	0.0221987	3.61982	0.000337668	0.00705029	63531.4	22131.6	21170.4
Otopharynx_picta	Otopharynx_brooksi	Abactochromis_labrosus	0.0221762	4.379	1.69896e-05	0.00919896	60717.6	20044.9	19175.1
Taeniolethrinops_macrorhynchus	Dimidiochromis_compressiceps	Abactochromis_labrosus	0.0221337	4.61756	5.9222e-06	0.00933803	65508.8	23153.5	22150.8
Lethrinops_lethrinus	Placidochromis_electra	Abactochromis_labrosus	0.0221018	3.57297	0.000399058	0.00922603	59648.5	21313.2	20391.5
Taeniolethrinops_furcicauda	Hemitilapia_oxyrhynchus	Abactochromis_labrosus	0.0220723	3.47926	0.000553561	0.00953863	62087.8	21815.8	20873.5
Taeniolethrinops_furcicauda	Dimidiochromis_strigatus	Abactochromis_labrosus	0.0220721	3.80395	0.000171975	0.0093273	65040.1	22944.6	21953.6
Otopharynx_heterodon	Nimbochromis_linni	Abactochromis_labrosus	0.022058	3.74662	0.000212945	0.00915037	75662.2	23926.2	22893.5
Melanochromis_auratus	Abactochromis_labrosus	Placidochromis_electra	0.0220367	3.93923	0.000102661	0.00781688	65554.5	23044.5	22050.8
Otopharynx_heterodon	Nimbochromis_polystigma	Abactochromis_labrosus	0.0220341	3.60806	0.000352205	0.00953355	78518.1	25064.9	23984.1
Copadichromis_quadrimaculatus	Stigmatochromis_guttatus	Abactochromis_labrosus	0.0220102	3.40783	0.000706638	0.00942364	50404.2	20837	19939.5
Nyassachromis_prostoma	Mylochromis_epichoralis	Abactochromis_labrosus	0.0219907	3.49199	0.00053	0.00986122	83618.8	27756.5	26562
Otopharynx_picta	Champsochromis_caeruelus	Abactochromis_labrosus	0.021928	3.6511	0.000301635	0.00930332	76565.8	24041.8	23010
Otopharynx_nitidus	Dimidiochromis_compressiceps	Abactochromis_labrosus	0.021882	3.40542	0.000712373	0.00920539	76963.4	25241.1	24160.1
Capidochromis_eucinostomus	Buccochromis_nototaenia	Abactochromis_labrosus	0.0218748	4.77	2.9364e-06	0.0095261	73382.1	26090.1	24973.1
Otopharynx_heterodon	Cyrtocara_moorei	Abactochromis_labrosus	0.0218711	4.65911	4.90488e-06	0.0089553	62551.2	19740.2	18895.2
Capidochromis_eucinostomus	Lethrinops_albus	Abactochromis_labrosus	0.0216157	4.78028	2.79857e-06	0.00935821	35674.2	13653	13075.2
Melanochromis_auratus	Abactochromis_labrosus	Tramitichromis_brevis	0.0216016	3.7929	0.000179224	0.007354	71446.6	25023.9	23965.6
Otopharynx_heterodon	Taeniochromis_holotaenia	Abactochromis_labrosus	0.0215961	3.31502	0.000962667	0.00877946	80289.1	23344.9	22357.9
Taeniolethrinops_furcicauda	Eclectochromis_ornatus	Abactochromis_labrosus	0.0215881	3.69724	0.000255145	0.00951189	75812.1	26338.8	25225.7
Copadichromis_borleyi	Nimbochromis_livingstonii	Abactochromis_labrosus	0.0215778	3.85063	0.000144216	0.00905726	65297.6	20754.4	19877.6
Labidochromis_gigas	Abactochromis_labrosus	Otopharynx_nitidus	0.0215152	3.36232	0.000823279	0.00655694	69498.1	24558.4	23523.9
Tramitichromis_brevis	Hemitilapia_oxyrhynchus	Abactochromis_labrosus	0.0213822	3.30577	0.000992368	0.00929435	66436.1	22916.6	21957.1
Taeniolethrinops_praeorbitalis	Stigmatochromis_guttatus	Abactochromis_labrosus	0.0212832	3.57849	0.000391261	0.00877602	57781.8	20447.8	19595.5
Capidochromis_eucinostomus	Otopharynx_nitidus	Abactochromis_labrosus	0.0212809	5.49261	7.70136e-08	0.0091706	78968.6	27180.6	26047.9
Metriaclima_zebra	Abactochromis_labrosus	Lethrinops_sp._oliveri	0.0212191	3.46678	0.000577882	0.0107534	61942.9	21121.9	20244.1
Lethrinops_auritus	Eclectochromis_ornatus	Abactochromis_labrosus	0.0210749	3.78439	0.000185009	0.0093019	78926.8	27309.4	26182.1
Labidochromis_ianthus	Abactochromis_labrosus	Metriaclima_callainos	0.0209924	3.93273	0.000105287	0.0236869	31178.9	24470.1	23463.9
Nyassachromis_prostoma	Fossorochromis_rostratus	Abactochromis_labrosus	0.0209846	3.47887	0.000554349	0.00903473	67807.6	24022.9	23035.4
Tramitichromis_brevis	Fossorochromis_rostratus	Abactochromis_labrosus	0.0209569	3.64149	0.000312332	0.00853844	69170.1	22769.1	21834.4
Copadichromis_virginalis	Ctenopharynx_intermedius	Abactochromis_labrosus	0.0208663	3.64388	0.000309642	0.00914858	54026	24376.5	23380
Copadichromis_trimaculatus	Nimbochromis_livingstonii	Abactochromis_labrosus	0.0206251	4.78872	2.69071e-06	0.0084836	52189	17548.5	16839.2
Melanochromis_auratus	Abactochromis_labrosus	Otopharynx_heterodon	0.020581	3.80824	0.00016927	0.0061693	73330.2	26207.5	25150.5
Lethrinops_gossei	Placidochromis_longimanus	Abactochromis_labrosus	0.0205749	3.83987	0.000150226	0.00859117	52729.1	22122.9	21230.9
Lethrinops_lethrinus	Bucochromis_heterotaenia	Abactochromis_labrosus	0.0204395	5.54378	5.83914e-08	0.00860972	65774.6	22709.6	21799.9
Lethrinops_albus	Otopharynx_brooksi	Abactochromis_labrosus	0.0204214	3.37226	0.000796164	0.00843337	27975.6	10399.6	9983.38
Aulonocara_steveni	Cyrtocara_moorei	Abactochromis_labrosus	0.0204089	4.41511	1.45242e-05	0.00827015	47061.1	17724.4	17015.4
Labidochromis_ianthus	Abactochromis_labrosus	Chindongo_flavus	0.0204045	4.04865	6.67523e-05	0.0237689	31659.1	27492.4	26392.9
Alticorpus_geoffreyi	Placidochromis_longimanus	Abactochromis_labrosus	0.0202559	3.58375	0.000384004	0.00840561	54311.9	22344.6	21457.4
Labidochromis_gigas	Abactochromis_labrosus	Otopharynx_speciosus	0.0200388	3.65565	0.000296766	0.00596408	66980.5	24077.2	23131.2
Capidochromis_eucinostomus	Taeniolethrinops_macrorhynchus	Abactochromis_labrosus	0.0198404	4.60228	6.34482e-06	0.00863018	65525.9	24994.4	24021.9
Copadichromis_virginalis	Aulonocara_steveni	Abactochromis_labrosus	0.0197196	4.07441	6.02213e-05	0.00844342	49306.1	23334.6	22432.1
Copadichromis_virginalis	Buccochromis_nototaenia	Abactochromis_labrosus	0.0196926	3.47023	0.000571082	0.0088067	52891.1	25139.4	24168.4
Copadichromis_borleyi	Champsochromis_caeruelus	Abactochromis_labrosus	0.0196041	3.66295	0.000289004	0.00862667	80190.6	26011.4	25011.1
Otopharynx_heterodon	Dimidiochromis_kiwinge	Abactochromis_labrosus	0.0195938	3.31681	0.000957032	0.0083602	75931.9	24762.9	23811.1
Otopharynx_heterodon	Dimidiochromis_compressiceps	Abactochromis_labrosus	0.0195313	4.17113	4.06655e-05	0.00847795	81515.8	26256.5	25250.5
Lethrinops_lethrinus	Otopharynx_speciosus	Abactochromis_labrosus	0.0194025	4.80389	2.50606e-06	0.00812706	65925	22513.2	21656.2
Chilotilapia_rhoadesii	Champsochromis_caeruelus	Abactochromis_labrosus	0.0191965	3.98961	8.43268e-05	0.00804113	89771.6	24960.2	24020
Iodotropheus_sprengerae	Abactochromis_labrosus	Metriaclima_callainos	0.0191742	3.92768	0.000107368	0.0214937	28650.2	23454	22571.5
Copadichromis_virginalis	Otopharynx_nitidus	Abactochromis_labrosus	0.0190279	3.60591	0.000354983	0.00834883	57638.6	25973.9	25003.9
Buccochromis_rhoadesii	Champsochromis_caeruelus	Abactochromis_labrosus	0.0189812	3.361	0.000827007	0.0075106	84602.5	22607.5	21765.2
Copadichromis_virginalis	Taeniolethrinops_praeorbitalis	Abactochromis_labrosus	0.0183521	3.96896	9.14616e-05	0.00801526	51019.4	23583.1	22733.1
Taeniolethrinops_furcicauda	Bucochromis_heterotaenia	Abactochromis_labrosus	0.0181034	4.38097	1.68437e-05	0.00763454	69454.4	23767.6	22922.4
Taeniolethrinops_furcicauda	Placidochromis_electra	Abactochromis_labrosus	0.0180933	3.51734	0.000485107	0.00755443	62254	22219.2	21429.5
Copadichromis_trimaculatus	Champsochromis_caeruelus	Abactochromis_labrosus	0.0180423	4.85456	1.97498e-06	0.00773317	64454.5	21829.5	21055.8
Capidochromis_eucinostomus	Tramitichromis_brevis	Abactochromis_labrosus	0.0179582	3.62668	0.000329521	0.00790204	73853.1	27343.4	26378.6
Lethrinops_lethrinus	Buccochromis_rhoadesii	Abactochromis_labrosus	0.0177115	3.54462	0.000440793	0.00746182	67277.1	22969.9	22170.4
Labidochromis_gigas	Abactochromis_labrosus	Nimbochromis_livingstonii	0.0175008	3.32413	0.000934412	0.0058292	54226.2	19477	18807
Taeniolethrinops_furcicauda	Otopharynx_speciosus	Abactochromis_labrosus	0.0174759	3.76093	0.000201908	0.00733392	69247.1	23623.4	22811.9
Placidochromis_johnstoni	Tyrannochromis_nigriventer	Abactochromis_labrosus	0.0173804	3.31832	0.000952368	0.00639849	62162.9	17216.9	16628.6
Otopharynx_heterodon	Mylochromis_ericotaenia	Abactochromis_labrosus	0.0172413	3.68349	0.000268312	0.00755764	79926.9	24794.9	23954.4
Eclectochromis_ornatus	Tyrannochromis_nigriventer	Abactochromis_labrosus	0.0169686	4.5513	7.97689e-06	0.00691734	77011.9	22004.3	21270
Lethrinops_lethrinus	Chilotilapia_rhoadesii	Abactochromis_labrosus	0.0168834	3.33572	0.000899453	0.00741119	71642.2	24897.4	24070.7
Taeniolethrinops_macrorhynchus	Dimidiochromis_strigatus	Abactochromis_labrosus	0.0167415	3.32548	0.000930197	0.00698898	62386.1	21734.4	21018.6
Dimidiochromis_strigatus	Stigmatochromis_modestus	Abactochromis_labrosus	0.0167284	3.49961	0.000516084	0.00648739	64542.1	18955.4	18331.6
Lethrinops_auritus	Otopharynx_speciosus	Abactochromis_labrosus	0.0165863	4.3194	2.19081e-05	0.00699162	72031	24493.2	23694
Copadichromis_virginalis	Nyassachromis_prostoma	Abactochromis_labrosus	0.0164819	3.37205	0.000796691	0.00720033	60142.5	25470.8	24644.8
Otopharynx_heterodon	Stigmatochromis_guttatus	Abactochromis_labrosus	0.0164379	3.83129	0.000155165	0.00680681	73109.2	22492.5	21765
Otopharynx_heterodon	Placidochromis_milomo	Abactochromis_labrosus	0.0164335	3.38811	0.000755026	0.0074641	88056.1	28813.1	27881.4
Copadichromis_virginalis	Ctenopharynx_nitidus	Abactochromis_labrosus	0.0163834	3.36362	0.000819664	0.00732981	57846.6	25962.6	25125.6
Copadichromis_virginalis	Taeniolethrinops_furcicauda	Abactochromis_labrosus	0.0163231	3.82295	0.000160109	0.00714991	53267.8	24469.2	23683.2
Otopharynx_heterodon	Mylochromis_epichoralis	Abactochromis_labrosus	0.0161575	3.63035	0.000325128	0.00718064	91821.2	27939.2	27050.8
Otopharynx_picta	Stigmatochromis_guttatus	Abactochromis_labrosus	0.0161289	3.4452	0.00062234	0.00664444	68174.6	21483.1	20801.1
Capidochromis_eucinostomus	Ctenopharynx_nitidus	Abactochromis_labrosus	0.0158965	3.56689	0.000407737	0.00697071	78743.1	27072.6	26225.4
Chilotilapia_rhoadesii	Otopharynx_brooksi	Abactochromis_labrosus	0.0157708	3.67106	0.000280648	0.00660389	69175.1	21130	20473.9
Placidochromis_mbenji_lip	Otopharynx_brooksi	Abactochromis_labrosus	0.0156224	3.3379	0.000892896	0.00636013	67281.6	20080.1	19462.4
Nyassachromis_prostoma	Bucochromis_heterotaenia	Abactochromis_labrosus	0.0155912	4.05517	6.50308e-05	0.00670989	77038.2	25257.5	24482
Capidochromis_eucinostomus	Nyassachromis_prostoma	Abactochromis_labrosus	0.0155897	3.91218	0.00011391	0.00650994	84813	25813.8	25021.2
Labidochromis_gigas	Abactochromis_labrosus	Dimidiochromis_kiwinge	0.015387	3.40481	0.000713775	0.00495867	64075	23121.2	22420.5
Otopharynx_heterodon	Fossorochromis_rostratus	Abactochromis_labrosus	0.0151455	3.62879	0.000326968	0.00643975	73935.8	24154.5	23433.8
Taeniolethrinops_furcicauda	Buccochromis_rhoadesii	Abactochromis_labrosus	0.0147404	3.81257	0.000166489	0.00622112	70757.9	23982.4	23285.6
Copadichromis_borleyi	Dimidiochromis_kiwinge	Abactochromis_labrosus	0.0145237	4.31989	2.1862e-05	0.00613385	78028.9	24413.6	23714.6
Nyassachromis_prostoma	Otopharynx_speciosus	Abactochromis_labrosus	0.0143083	3.68358	0.000268226	0.00610794	76927.9	24997.4	24292.1
Mylochromis_epichoralis	Tyrannochromis_nigriventer	Abactochromis_labrosus	0.0142704	3.45652	0.000598571	0.0056905	79579	21251.5	20653.5
Copadichromis_trimaculatus	Nimbochromis_polystigma	Abactochromis_labrosus	0.0129515	3.30992	0.000979045	0.00554565	62919.8	21185.5	20643.8
Lethrinops_longimanus	Placidochromis_longimanus	Abactochromis_labrosus	0.0128291	3.4359	0.000642531	0.00534588	53597.2	21434.2	20891.2
Lethrinops_sp._oliveri	Lethrinops_longimanus	Abactochromis_labrosus	0.0121894	3.66627	0.00028556	0.00466798	52245	19368.8	18902.2

## Sheet: (B) Significant_D-stats_All
Supplementary Table 2B. Significant D-stat scores across all trios (p<0.001). Yellow highlights denote introgression between hypertrophied lip species. Abactochromis is indicated in bold.
P1	P2	P3	Dstatistic	Z.score	p.value	f4.ratio	BBAA	ABBA	BABA
Labeotropheus_trewavasae	Astatotilapia_calliptera	Otopharynx_tetrastigma	0.225815	26.1672	0	0.0914327	31930.5	31773.8	20067.2
Otopharynx_tetrastigma	Astatotilapia_calliptera	Labeotropheus_artatorostris	0.215927	23.5419	0	0.149211	30995.2	30922.2	19939.8
Otopharynx_tetrastigma	Astatotilapia_calliptera	Metriaclima_zebra	0.210454	19.9309	0	0.144803	30911.8	30903.5	20157.5
Labeotropheus_trewavasae	Astatotilapia_calliptera	Placidochromis_johnstoni	0.208624	23.9813	0	0.0816607	30121.4	28383.6	18584.9
Labeotropheus_trewavasae	Astatotilapia_calliptera	Cheilotilapia_euchilus	0.202125	22.2834	0	0.088768	36904.8	34488	22890.4
Labeotropheus_trewavasae	Astatotilapia_calliptera	Chilotilapia_rhoadesii	0.200877	20.2228	0	0.0833273	36910.6	34413.8	22900.6
Labeotropheus_trewavasae	Astatotilapia_calliptera	Trematocranus_placodon	0.200029	22.0391	0	0.08636	29029.5	27044	18028.2
Labeotropheus_trewavasae	Astatotilapia_calliptera	Champsochromis_caeruelus	0.19901	22.4077	0	0.0705977	33469.5	31381.2	20964
Labeotropheus_trewavasae	Astatotilapia_calliptera	Nimbochromis_linni	0.198644	20.5631	0	0.0753092	31864.5	29880.2	19976.5
Labeotropheus_trewavasae	Astatotilapia_calliptera	Mylochromis_ericotaenia	0.197203	21.3394	0	0.0726808	32175.5	30394.8	20381.5
Labeotropheus_trewavasae	Astatotilapia_calliptera	Hemitaenichromis_spilopterus	0.196788	20.3867	0	0.0795881	33451.5	31673.8	21257.5
Labeotropheus_trewavasae	Astatotilapia_calliptera	Maravichromis_mola	0.196505	19.2624	0	0.0675282	36444.2	33973.2	22814.2
Labeotropheus_trewavasae	Astatotilapia_calliptera	Dimidiochromis_compressiceps	0.195873	19.5213	0	0.0698659	34119.5	31929.5	21470
Labeotropheus_trewavasae	Astatotilapia_calliptera	Eclectochromis_ornatus	0.195568	20.5623	0	0.104645	36857.9	34464.9	23189.6
Labeotropheus_trewavasae	Astatotilapia_calliptera	Placidochromis_mbenji_lip	0.195196	18.4699	0	0.0617083	35807.4	33069.1	22267.6
Metriaclima_zebra	Astatotilapia_calliptera	Placidochromis_johnstoni	0.194798	23.3923	0	0.0760814	29210.6	27636.9	18625.1
Labeotropheus_trewavasae	Astatotilapia_calliptera	Hemitilapia_oxyrhynchus	0.194615	21.3222	0	0.0811533	30629.2	28717.5	19360.8
Labeotropheus_trewavasae	Astatotilapia_calliptera	Nimbochromis_livingstonii	0.193776	16.792	0	0.081304	27220	25625.8	17306.5
Labeotropheus_trewavasae	Astatotilapia_calliptera	Nimbochromis_polystigma	0.193588	19.1011	0	0.0767918	32578	30529	20626
Melanochromis_auratus	Astatotilapia_calliptera	Otopharynx_tetrastigma	0.192979	21.9259	0	0.0762521	33208.4	29585.9	20014.1
Metriaclima_zebra	Astatotilapia_calliptera	Cheilotilapia_euchilus	0.19272	23.1015	0	0.0844771	36018.8	33833.8	22900
Labeotropheus_trewavasae	Astatotilapia_calliptera	Placidochromis_longimanus	0.192157	20.0119	0	0.0913355	32606.9	28800.1	19515.9
Labeotropheus_trewavasae	Astatotilapia_calliptera	Dimidiochromis_strigatus	0.192031	18.0358	0	0.0749118	32643	30410.5	20612.5
Labeotropheus_artatorostris	Astatotilapia_calliptera	Placidochromis_johnstoni	0.191908	22.0777	0	0.0749463	29046.1	27525.6	18661.9
Labeotropheus_trewavasae	Astatotilapia_calliptera	Otopharynx_lithobates	0.19153	22.2485	0	0.0752177	31572.8	29325.5	19897.8
Labeotropheus_trewavasae	Astatotilapia_calliptera	Dimidiochromis_kiwinge	0.191032	19.1311	0	0.0766354	32512.9	30105.1	20447.9
Labeotropheus_trewavasae	Astatotilapia_calliptera	Mylochromis_epichoralis	0.190246	15.6364	0	0.0661737	36101.6	33817.9	23007.1
Labeotropheus_trewavasae	Astatotilapia_calliptera	Stigmatochromis_woodei	0.190138	20.9344	0	0.068907	30048.8	27678	18834.2
Labeotropheus_artatorostris	Astatotilapia_calliptera	Cheilotilapia_euchilus	0.189276	22.9898	0	0.082684	35731.4	33511.6	22844.7
Labeotropheus_trewavasae	Astatotilapia_calliptera	Stigmatochromis_guttatus	0.188922	19.5192	0	0.0730056	30503.2	28177.8	19222.8
Metriaclima_zebra	Astatotilapia_calliptera	Chilotilapia_rhoadesii	0.188916	22.14	0	0.0785216	35895.3	33613.9	22931.6
Labeotropheus_trewavasae	Astatotilapia_calliptera	Fossorochromis_rostratus	0.188658	20.4341	0	0.0804636	32020.6	29377.4	20052.1
Labeotropheus_trewavasae	Astatotilapia_calliptera	Otopharynx_speciosus	0.188491	16.4792	0	0.0700415	34447.6	31250.6	21338.1
Metriaclima_zebra	Astatotilapia_calliptera	Nimbochromis_linni	0.188445	25.3021	0	0.0711856	30910	29146.8	19903.5
Labeotropheus_trewavasae	Astatotilapia_calliptera	Aristochromis_christiae	0.188364	16.6827	0	0.0523031	35905	32670.5	22313.5
Metriaclima_zebra	Astatotilapia_calliptera	Dimidiochromis_compressiceps	0.187947	21.8879	0	0.0668107	33284.8	31322	21411
Labeotropheus_trewavasae	Astatotilapia_calliptera	Buccochromis_nototaenia	0.187684	20.9757	0	0.0741753	33774.9	30491.1	20854.4
Labeotropheus_trewavasae	Astatotilapia_calliptera	Placidochromis_milomo	0.187323	19.4386	0	0.0785398	37005.9	33961.9	23245.6
Metriaclima_zebra	Astatotilapia_calliptera	Trematocranus_placodon	0.186974	20.908	0	0.0802354	28042.1	26359.9	18055.4
Labeotropheus_trewavasae	Astatotilapia_calliptera	Bucochromis_heterotaenia	0.186868	22.0749	0	0.0678914	34329.6	31323.4	21459.9
Labeotropheus_artatorostris	Astatotilapia_calliptera	Hemitilapia_oxyrhynchus	0.186838	19.3634	0	0.0775183	29667.4	28112.6	19261.4
Labeotropheus_artatorostris	Astatotilapia_calliptera	Trematocranus_placodon	0.186739	21.2097	0	0.0806066	28099.9	26365.6	18068.1
Labeotropheus_trewavasae	Astatotilapia_calliptera	Buccochromis_rhoadesii	0.186336	19.8325	0	0.0699935	34924.2	31743.2	21771.5
Labeotropheus_trewavasae	Astatotilapia_calliptera	Tyrannochromis_nigriventer	0.185849	17.147	0	0.0696343	29480.2	27653.2	18985.5
Labeotropheus_trewavasae	Astatotilapia_calliptera	Cyrtocara_moorei	0.185831	16.6676	0	0.0789522	26836.4	24562.1	16863.9
Labeotropheus_artatorostris	Astatotilapia_calliptera	Nimbochromis_linni	0.185401	19.7423	0	0.0699547	30777.9	29038.6	19955.1
Metriaclima_zebra	Astatotilapia_calliptera	Mylochromis_ericotaenia	0.185362	23.3119	0	0.0684062	31350	29780	20466.2
Labeotropheus_trewavasae	Astatotilapia_calliptera	Taeniochromis_holotaenia	0.185175	18.076	0	0.0702033	32302.6	29618.1	20362.9
Labeotropheus_artatorostris	Astatotilapia_calliptera	Chilotilapia_rhoadesii	0.18514	21.5908	0	0.0766931	35722.6	33396.4	22962.2
Metriaclima_zebra	Astatotilapia_calliptera	Dimidiochromis_strigatus	0.184847	20.4751	0	0.071903	31861.8	29838	20528
Metriaclima_zebra	Astatotilapia_calliptera	Nimbochromis_polystigma	0.184136	21.937	0	0.0728312	31717	29849.2	20566
Metriaclima_zebra	Astatotilapia_calliptera	Maravichromis_mola	0.183861	20.8058	0	0.062978	35491.4	33303.6	22959.1
Labeotropheus_trewavasae	Astatotilapia_calliptera	Otopharynx_brooksi	0.183811	18.6867	0	0.0768573	28075	25703.5	17721.5
Metriaclima_zebra	Astatotilapia_calliptera	Eclectochromis_ornatus	0.183494	22.1324	0	0.0980796	35793	33673.5	23231.7
Metriaclima_zebra	Astatotilapia_calliptera	Hemitilapia_oxyrhynchus	0.183444	23.4297	0	0.0762518	29730.1	28137.1	19414.1
Labeotropheus_artatorostris	Astatotilapia_calliptera	Maravichromis_mola	0.183201	18.9931	0	0.0622356	35172	32920.5	22726
Labeotropheus_artatorostris	Astatotilapia_calliptera	Hemitaenichromis_spilopterus	0.183189	23.3708	0	0.0738517	32350.2	30777.2	21247
Metriaclima_zebra	Astatotilapia_calliptera	Hemitaenichromis_spilopterus	0.182641	22.6716	0	0.0740745	32460	30916	21367
Labeotropheus_artatorostris	Astatotilapia_calliptera	Nimbochromis_polystigma	0.182001	19.7552	0	0.0718359	31606	29738.2	20580.2
Labeotropheus_artatorostris	Astatotilapia_calliptera	Mylochromis_ericotaenia	0.181552	20.8316	0	0.0667271	31168.1	29520.6	20448.6
Labeotropheus_artatorostris	Astatotilapia_calliptera	Dimidiochromis_strigatus	0.181398	18.5557	0	0.0705428	31663	29639.5	20537.5
Labeotropheus_artatorostris	Astatotilapia_calliptera	Dimidiochromis_compressiceps	0.181345	20.0225	0	0.0643901	33094.6	31044.1	21513.1
Labeotropheus_artatorostris	Astatotilapia_calliptera	Champsochromis_caeruelus	0.181199	21.2984	0	0.06407	32248.4	30393.1	21068.4
Labeotropheus_artatorostris	Astatotilapia_calliptera	Eclectochromis_ornatus	0.181024	19.6836	0	0.0967345	35615	33440.4	23189.1
Metriaclima_zebra	Astatotilapia_calliptera	Nimbochromis_livingstonii	0.180573	19.489	0	0.0751615	26399.8	24890.8	17276.5
Metriaclima_zebra	Astatotilapia_calliptera	Placidochromis_mbenji_lip	0.180554	18.6979	0	0.0570467	34813.4	32323.1	22436.1
Labeotropheus_artatorostris	Astatotilapia_calliptera	Mylochromis_epichoralis	0.180291	16.221	0	0.061854	34893.2	32782	22767
Labidochromis_gigas	Astatotilapia_calliptera	Otopharynx_tetrastigma	0.180102	23.6323	0	0.0718827	32117.4	29358.1	20397.1
Metriaclima_zebra	Astatotilapia_calliptera	Champsochromis_caeruelus	0.179862	22.4045	0	0.0637852	32281.2	30407.2	21136.5
Labeotropheus_trewavasae	Astatotilapia_calliptera	Stigmatochromis_modestus	0.179675	15.5975	0	0.0763754	29706.2	26887	18696.8
Melanochromis_auratus	Astatotilapia_calliptera	Placidochromis_johnstoni	0.179318	20.3746	0	0.0684301	31457.1	26501.6	18442.4
Labeotropheus_artatorostris	Astatotilapia_calliptera	Placidochromis_longimanus	0.179237	20.8818	0	0.0848276	31627.5	28011.8	19496.5
Labeotropheus_trewavasae	Astatotilapia_calliptera	Lethrinops_lethrinus	0.179012	18.9914	0	0.0883956	32347.9	28116.6	19578.6
Labeotropheus_artatorostris	Astatotilapia_calliptera	Aristochromis_christiae	0.179011	15.9656	0	0.0490114	34639.8	31645.2	22035.8
Labeotropheus_artatorostris	Astatotilapia_calliptera	Placidochromis_mbenji_lip	0.178592	15.8625	0	0.0562403	34669.2	32135.5	22396.5
Labeotropheus_artatorostris	Astatotilapia_calliptera	Nimbochromis_livingstonii	0.178182	16.3058	0	0.0743834	26276.5	24810.8	17306.2
Metriaclima_zebra	Astatotilapia_calliptera	Dimidiochromis_kiwinge	0.17813	20.0684	0	0.0714369	31566.2	29361.5	20482.8
Metriaclima_zebra	Astatotilapia_calliptera	Mylochromis_epichoralis	0.17804	17.3901	0	0.0617186	35028.5	33047.2	23058.2
Labeotropheus_artatorostris	Astatotilapia_calliptera	Otopharynx_lithobates	0.178014	21.6351	0	0.0694237	30602.1	28541.4	19915.4
Metriaclima_zebra	Astatotilapia_calliptera	Placidochromis_longimanus	0.177282	20.6566	0	0.0837777	31587.9	27989.9	19560.1
Metriaclima_zebra	Astatotilapia_calliptera	Aristochromis_christiae	0.176988	16.7299	0	0.0491555	35023	32143.2	22476.2
Labeotropheus_trewavasae	Astatotilapia_calliptera	Ctenopharynx_intermedius	0.176027	18.1113	0	0.0759736	33686.4	29638.4	20765.9
Labeotropheus_trewavasae	Astatotilapia_calliptera	Tramitichromis_brevis	0.175981	19.7689	0	0.0728055	35553.1	31051.6	21758.1
Labeotropheus_artatorostris	Astatotilapia_calliptera	Dimidiochromis_kiwinge	0.175372	19.3564	0	0.0701617	31438.2	29221.5	20501.5
Labeotropheus_artatorostris	Astatotilapia_calliptera	Stigmatochromis_woodei	0.175253	20.884	0	0.063287	29067.4	26900.4	18877.6
Labeotropheus_trewavasae	Astatotilapia_calliptera	Lethrinops_auritus	0.17495	17.6287	0	0.0823469	35046.4	30366.9	21323.6
Labeotropheus_trewavasae	Astatotilapia_calliptera	Lethrinops_albus	0.174813	15.5187	0	0.0974382	17806.4	15866.9	11144.9
Metriaclima_zebra	Astatotilapia_calliptera	Fossorochromis_rostratus	0.174304	21.4088	0	0.0743803	31016.5	28636	20135
Chindongo_flavus	Astatotilapia_calliptera	Otopharynx_tetrastigma	0.174112	21.683	0	0.0711337	30851.4	29712.4	20900.1
Melanochromis_auratus	Astatotilapia_calliptera	Cheilotilapia_euchilus	0.17382	18.8325	0	0.0749796	38619.4	32349	22768.5
Labeotropheus_trewavasae	Astatotilapia_calliptera	Taeniolethrinops_praeorbitalis	0.173818	20.2456	0	0.0826504	32653.2	28349.8	19953.8
Metriaclima_zebra	Astatotilapia_calliptera	Stigmatochromis_guttatus	0.173501	20.9564	0	0.0670254	29552.9	27457.9	19338.6
Labeotropheus_artatorostris	Astatotilapia_calliptera	Fossorochromis_rostratus	0.173478	18.3553	0	0.0740138	30954.5	28567	20120.8
Labeotropheus_trewavasae	Astatotilapia_calliptera	Otopharynx_heterodon	0.173436	19.7402	0	0.0627302	36639.1	32281.4	22738.9
Metriaclima_zebra	Astatotilapia_calliptera	Buccochromis_rhoadesii	0.173432	17.5221	0	0.0648593	33797.4	30911.1	21773.9
Labeotropheus_trewavasae	Astatotilapia_calliptera	Ctenopharynx_nitidus	0.173432	18.486	0	0.0694524	35526.5	31310.2	22055
Labeotropheus_artatorostris	Astatotilapia_calliptera	Placidochromis_milomo	0.173327	18.6873	0	0.072387	35812	32956.5	23219.6
Melanochromis_auratus	Astatotilapia_calliptera	Chilotilapia_rhoadesii	0.173101	20.1713	0	0.0701966	38617.8	32243.6	22727.9
Metriaclima_zebra	Astatotilapia_calliptera	Buccochromis_nototaenia	0.173022	18.3281	0	0.0682067	32739.5	29649	20902.5
Metriaclima_zebra	Astatotilapia_calliptera	Cyrtocara_moorei	0.172954	18.751	0	0.0730398	25867.6	23856.1	16820.9
Melanochromis_auratus	Astatotilapia_calliptera	Trematocranus_placodon	0.172694	20.7485	0	0.0727255	30260.8	25258.5	17819.2
Abactochromis_labrosus	Astatotilapia_calliptera	Otopharynx_tetrastigma	0.172555	23.5745	0	0.0688185	32765.6	28997.9	20463.1
Metriaclima_zebra	Astatotilapia_calliptera	Otopharynx_speciosus	0.172419	17.5618	0	0.0638571	33344.9	30383.4	21446.9
Labeotropheus_artatorostris	Astatotilapia_calliptera	Stigmatochromis_guttatus	0.172405	18.8642	0	0.0664538	29484.8	27365.2	19317
Otopharynx_tetrastigma	Capidochromis_eucinostomus	Copadichromis_virginalis	0.172244	17.4204	0	0.217601	43175	41292	29157.5
Metriaclima_zebra	Astatotilapia_calliptera	Otopharynx_lithobates	0.171866	24.6513	0	0.0676892	30537	28521.8	20155.8
Labeotropheus_artatorostris	Astatotilapia_calliptera	Otopharynx_speciosus	0.171728	15.6782	0	0.0633393	33217.2	30262.5	21392
Labeotropheus_artatorostris	Astatotilapia_calliptera	Buccochromis_rhoadesii	0.171525	18.2035	0	0.0639136	33739.1	30725.9	21728.6
Labeotropheus_artatorostris	Astatotilapia_calliptera	Cyrtocara_moorei	0.171128	16.316	0	0.0725177	26009.5	23917.5	16927.8
Melanochromis_auratus	Astatotilapia_calliptera	Nimbochromis_linni	0.171089	18.1102	0	0.0632305	33335.1	27957.1	19788.4
Labeotropheus_trewavasae	Astatotilapia_calliptera	Taeniolethrinops_furcicauda	0.170914	18.2173	0	0.079799	34131	29450.2	20852.8
Labeotropheus_artatorostris	Astatotilapia_calliptera	Buccochromis_nototaenia	0.170723	18.966	0	0.0670985	32606.2	29506.8	20901
Metriaclima_zebra	Astatotilapia_calliptera	Placidochromis_milomo	0.170715	22.7813	0	0.0716764	35885.7	33124.6	23464.1
Labeotropheus_trewavasae	Astatotilapia_calliptera	Placidochromis_electra	0.170666	16.7631	0	0.0738773	32411	28476.8	20173.8
Labeotropheus_artatorostris	Astatotilapia_calliptera	Bucochromis_heterotaenia	0.169792	18.3267	0	0.0614356	33134.4	30312.4	21512.9
Labeotropheus_artatorostris	Astatotilapia_calliptera	Taeniochromis_holotaenia	0.16933	17.2944	0	0.0639683	31303.4	28786.1	20449.1
Melanochromis_vermivorous	Astatotilapia_calliptera	Otopharynx_tetrastigma	0.168858	18.6785	0	0.0673837	31307.8	28568.5	20314.2
Labeotropheus_trewavasae	Astatotilapia_calliptera	Otopharynx_nitidus	0.16866	16.2267	0	0.0635655	35851.2	30984.2	22041
Labeotropheus_trewavasae	Astatotilapia_calliptera	Taeniolethrinops_macrorhynchus	0.168505	16.9665	0	0.0797649	32624.9	28213.1	20076.1
Melanochromis_auratus	Astatotilapia_calliptera	Dimidiochromis_strigatus	0.168273	15.7777	0	0.0640137	34300.4	28567.6	20338.1
Labeotropheus_artatorostris	Astatotilapia_calliptera	Otopharynx_brooksi	0.167908	17.9295	0	0.0701409	27222.4	24964.6	17786.4
Otopharynx_tetrastigma	Astatotilapia_calliptera	Metriaclima_callainos	0.167836	19.1165	0	0.133163	28691.8	27869.2	19858.8
Metriaclima_zebra	Astatotilapia_calliptera	Taeniochromis_holotaenia	0.167765	17.4876	0	0.063468	31342.8	28816.5	20536.8
Metriaclima_zebra	Astatotilapia_calliptera	Stigmatochromis_woodei	0.167397	19.8191	0	0.0607259	28956.4	26775.1	19096.4
Labeotropheus_artatorostris	Astatotilapia_calliptera	Tyrannochromis_nigriventer	0.167302	16.4538	0	0.0624506	28517.2	26760.2	19089.5
Labeotropheus_trewavasae	Astatotilapia_calliptera	Copadichromis_trimaculatus	0.166893	23.1697	0	0.0797144	30907.9	27311.1	19498.9
Metriaclima_zebra	Astatotilapia_calliptera	Bucochromis_heterotaenia	0.166598	18.5827	0	0.060647	33132	30380.2	21703.2
Melanochromis_auratus	Astatotilapia_calliptera	Placidochromis_mbenji_lip	0.166395	15.8349	0	0.0512403	37429	30969.2	22133.2
Metriaclima_zebra	Astatotilapia_calliptera	Tyrannochromis_nigriventer	0.166134	17.24	0	0.0621228	28438	26743.2	19123.2
Labidochromis_gigas	Astatotilapia_calliptera	Placidochromis_johnstoni	0.16613	22.6144	0	0.0642612	30362.9	26344.6	18838.4
Petrotilapia_chrysos	Astatotilapia_calliptera	Otopharynx_tetrastigma	0.166021	26.4734	0	0.0669268	29364.2	28399.8	20312.5
Melanochromis_auratus	Astatotilapia_calliptera	Eclectochromis_ornatus	0.165606	18.269	0	0.0871669	38516.4	32292.6	23116.5
Melanochromis_auratus	Astatotilapia_calliptera	Hemitaenichromis_spilopterus	0.165023	20.2576	0	0.065613	34934.6	29640.4	21243.4
Metriaclima_zebra	Astatotilapia_calliptera	Otopharynx_brooksi	0.164921	20.2253	0	0.0691128	27127.8	24916.5	17861.5
Labeotropheus_trewavasae	Astatotilapia_calliptera	Copadichromis_borleyi	0.164917	17.7596	0	0.0574449	36082.1	32028.4	22959.9
Labeotropheus_artatorostris	Astatotilapia_calliptera	Lethrinops_lethrinus	0.164859	18.2891	0	0.0809158	31298.2	27354.2	19611.5
Metriaclima_zebra	Astatotilapia_calliptera	Stigmatochromis_modestus	0.163791	15.9404	0	0.069433	28758.4	26139.6	18781.9
Labeotropheus_artatorostris	Astatotilapia_calliptera	Stigmatochromis_modestus	0.163717	14.4253	0	0.0691805	28774.8	26085	18745.5
Labidochromis_gigas	Astatotilapia_calliptera	Nimbochromis_linni	0.163602	21.7488	0	0.0608405	32245.4	27842.4	20013.1
Melanochromis_auratus	Astatotilapia_calliptera	Dimidiochromis_compressiceps	0.163526	16.1647	0	0.0570762	35726.1	29897.4	21493.6
Labeotropheus_trewavasae	Astatotilapia_calliptera	Otopharynx_picta	0.1635	17.2175	0	0.0597844	34754.9	30614.9	22010.6
Labidochromis_gigas	Astatotilapia_calliptera	Cheilotilapia_euchilus	0.163459	20.5778	0	0.0710908	37359.7	32166.9	23128.4
Metriaclima_zebra	Astatotilapia_calliptera	Lethrinops_lethrinus	0.163156	20.3469	0	0.0802152	31262.6	27425.6	19731.6
Melanochromis_auratus	Astatotilapia_calliptera	Stigmatochromis_woodei	0.162862	16.2987	0	0.0571855	31425.4	25798.4	18572.1
Melanochromis_auratus	Astatotilapia_calliptera	Hemitilapia_oxyrhynchus	0.162585	18.6637	0	0.0661126	31826.9	26827.4	19323.9
Abactochromis_labrosus	Astatotilapia_calliptera	Placidochromis_johnstoni	0.16199	21.7586	0	0.0624202	31092.1	26031.6	18773.6
Melanochromis_auratus	Astatotilapia_calliptera	Mylochromis_ericotaenia	0.16149	17.5092	0	0.058413	33637.2	28375.5	20485
Labeotropheus_artatorostris	Astatotilapia_calliptera	Otopharynx_heterodon	0.16142	20.2892	0	0.0577768	35356.9	31278.6	22584.1
Melanochromis_auratus	Astatotilapia_calliptera	Placidochromis_longimanus	0.161338	19.2502	0	0.0746441	34032	26754.8	19321
Melanochromis_auratus	Astatotilapia_calliptera	Maravichromis_mola	0.161243	16.5646	0	0.0542013	38020.6	31804.1	22971.9
Labeotropheus_trewavasae	Tropheops_microstoma	Placidochromis_johnstoni	0.161236	23.0419	0	0.0499268	34350.9	19253.9	13907.1
Labeotropheus_artatorostris	Astatotilapia_calliptera	Lethrinops_auritus	0.161095	17.9442	0	0.0754633	33852.1	29441.9	21272.1
Labidochromis_gigas	Astatotilapia_calliptera	Chilotilapia_rhoadesii	0.160975	20.2261	0	0.0661762	37343.6	32044.1	23157.9
Melanochromis_auratus	Astatotilapia_calliptera	Nimbochromis_polystigma	0.160973	16.7418	0	0.0624312	33996.6	28409.9	20531.6
Astatotilapia_calliptera	Copadichromis_quadrimaculatus	Pallidochromis_tokolosh	0.160826	13.6572	0	0.173243	23503.2	22954.8	16594.2
Melanochromis_auratus	Astatotilapia_calliptera	Champsochromis_caeruelus	0.160552	19.0863	0	0.055845	34729.6	29136.4	21074.9
Diplotaxodon_macrops	Copadichromis_virginalis	Astatotilapia_calliptera	0.160448	30.4613	0	0.127059	25106.4	24870.9	17993.4
Melanochromis_auratus	Astatotilapia_calliptera	Mylochromis_epichoralis	0.160401	14.0395	0	0.0545583	37807	31778.8	22993.2
Melanochromis_auratus	Astatotilapia_calliptera	Dimidiochromis_kiwinge	0.160281	16.1937	0	0.0625785	34000.5	28030.5	20286.2
Metriaclima_zebra	Astatotilapia_calliptera	Ctenopharynx_intermedius	0.160166	19.8763	0	0.0693009	32602.9	28854.6	20887.6
Labeotropheus_artatorostris	Astatotilapia_calliptera	Ctenopharynx_nitidus	0.160147	17.2681	0	0.0638485	34486	30451.2	22044.2
Astatotilapia_calliptera	Copadichromis_quadrimaculatus	Diplotaxodon_limnothrissa	0.159997	15.5569	0	0.186686	24876.6	23758.6	17204.6
Labeotropheus_artatorostris	Astatotilapia_calliptera	Ctenopharynx_intermedius	0.15999	16.175	0	0.0687102	32547.1	28703.4	20785.6
Melanochromis_auratus	Astatotilapia_calliptera	Cyrtocara_moorei	0.159886	15.3256	0	0.0656654	28030.8	22888.8	16578.5
Metriaclima_zebra	Astatotilapia_calliptera	Tramitichromis_brevis	0.159636	22.6955	0	0.0659444	34454.2	30199.2	21884.8
Labidochromis_gigas	Astatotilapia_calliptera	Dimidiochromis_strigatus	0.1596	17.7779	0	0.0611991	33187.1	28479.6	20640.1
Metriaclima_zebra	Astatotilapia_calliptera	Lethrinops_auritus	0.159459	18.5771	0	0.0751194	34020.9	29657.4	21499.9
Metriaclima_zebra	Astatotilapia_calliptera	Ctenopharynx_nitidus	0.159049	18.5981	0	0.0635533	34536.5	30578.8	22186.5
Labidochromis_gigas	Astatotilapia_calliptera	Dimidiochromis_compressiceps	0.158983	18.4196	0	0.0558732	34674.9	29846.1	21657.9
Melanochromis_auratus	Astatotilapia_calliptera	Stigmatochromis_guttatus	0.158786	15.3992	0	0.0596708	31865.9	26245.6	19052.9
Melanochromis_auratus	Astatotilapia_calliptera	Aristochromis_christiae	0.158508	16.2998	0	0.0428771	37549	30631.2	22249.2
Melanochromis_auratus	Astatotilapia_calliptera	Nimbochromis_livingstonii	0.158424	15.1117	0	0.0650034	28401.9	23792.9	17285.1
Labidochromis_gigas	Astatotilapia_calliptera	Trematocranus_placodon	0.158268	20.936	0	0.0674172	29184.9	25150.6	18277.4
Labidochromis_gigas	Astatotilapia_calliptera	Nimbochromis_livingstonii	0.15794	19.7092	0	0.0650224	27523.4	23814.6	17318.1
Metriaclima_zebra	Astatotilapia_calliptera	Taeniolethrinops_praeorbitalis	0.157899	19.7264	0	0.075083	31595.9	27586.4	20062.6
Melanochromis_auratus	Astatotilapia_calliptera	Otopharynx_lithobates	0.15772	17.6479	0	0.0602355	32892.4	27262.1	19834.1
Melanochromis_auratus	Astatotilapia_calliptera	Otopharynx_speciosus	0.157645	15.4902	0	0.0570204	35965	29152.2	21212.5
Labeotropheus_trewavasae	Astatotilapia_calliptera	Nyassachromis_prostoma	0.157266	16.9487	0	0.0704938	36089	30764.8	22403.2
Metriaclima_zebra	Astatotilapia_calliptera	Taeniolethrinops_macrorhynchus	0.156835	19.0521	0	0.0737496	31707.1	27522.1	20059.6
Labidochromis_gigas	Astatotilapia_calliptera	Mylochromis_ericotaenia	0.156771	17.5085	0	0.0570304	32511.9	28330.6	20651.6
Labeotropheus_artatorostris	Astatotilapia_calliptera	Tramitichromis_brevis	0.156722	18.8691	0	0.0645815	34286.5	29952.8	21836.2
Labidochromis_gigas	Astatotilapia_calliptera	Placidochromis_mbenji_lip	0.156676	17.2794	0	0.0486171	36231.8	30772.5	22436
Labidochromis_ianthus	Astatotilapia_calliptera	Otopharynx_tetrastigma	0.15664	22.2512	0	0.061926	30389.9	27632.1	20147.9
Labeotropheus_artatorostris	Astatotilapia_calliptera	Taeniolethrinops_praeorbitalis	0.15648	16.9488	0	0.0744999	31547.1	27500.4	20058.4
Metriaclima_zebra	Astatotilapia_calliptera	Otopharynx_heterodon	0.156338	21.314	0	0.0567289	35615.1	31581.6	23041.9
Tyrannochromis_nigriventer	Capidochromis_eucinostomus	Copadichromis_virginalis	0.156334	14.4317	0	0.198135	39219.4	36293.1	26479.6
Metriaclima_zebra	Astatotilapia_calliptera	Taeniolethrinops_furcicauda	0.156259	20.6799	0	0.0730714	33092	28689.2	20935
Labeotropheus_artatorostris	Astatotilapia_calliptera	Taeniolethrinops_furcicauda	0.156079	17.15	0	0.0727946	33004.4	28581.9	20864.4
Abactochromis_labrosus	Stigmatochromis_modestus	Diplotaxodon_macrops	0.156018	12.7321	0	0.18233	26080.9	25929.6	18930.6
Labeotropheus_trewavasae	Tropheops_microstoma	Maravichromis_mola	0.155892	23.5348	0	0.04189	40784.1	23051.4	16833.6
Labeotropheus_trewavasae	Tropheops_microstoma	Cyrtocara_moorei	0.15583	21.955	0	0.0527403	30468.1	17018.9	12429.9
Melanochromis_auratus	Astatotilapia_calliptera	Buccochromis_rhoadesii	0.155746	17.8603	0	0.0567018	36414.6	29552.1	21587.4
Melanochromis_auratus	Astatotilapia_calliptera	Placidochromis_milomo	0.155691	17.8936	0	0.0639093	38635.4	31757.1	23200.7
Metriaclima_zebra	Astatotilapia_calliptera	Lethrinops_albus	0.155607	17.3087	0	0.08657	17278.5	15230.8	11129
Labeotropheus_trewavasae	Tropheops_microstoma	Mylochromis_ericotaenia	0.155447	21.6957	0	0.0453688	36105.1	20674.1	15111.4
Labeotropheus_artatorostris	Astatotilapia_calliptera	Placidochromis_electra	0.155444	15.881	0	0.0671726	31381.8	27680.2	20232.5
Labeotropheus_artatorostris	Astatotilapia_calliptera	Otopharynx_nitidus	0.155341	16.683	0	0.0581798	34663.6	30060.4	21976.9
Metriaclima_zebra	Astatotilapia_calliptera	Otopharynx_nitidus	0.155198	18.6438	0	0.0583959	34792.2	30349.5	22194.8
Labidochromis_gigas	Astatotilapia_calliptera	Placidochromis_longimanus	0.155005	21.2111	0	0.0723337	32991.6	26694.6	19529.6
Labeotropheus_artatorostris	Astatotilapia_calliptera	Copadichromis_borleyi	0.154966	16.9465	0	0.053216	34806.8	30948.8	22643.8
Labidochromis_gigas	Astatotilapia_calliptera	Eclectochromis_ornatus	0.154801	19.4465	0	0.0822151	37182.1	32001.8	23422.1
Labeotropheus_trewavasae	Astatotilapia_calliptera	Aulonocara_steveni	0.154638	14.0631	0	0.0753103	32213.1	27360.9	20032.1
Labidochromis_gigas	Astatotilapia_calliptera	Champsochromis_caeruelus	0.154582	20.3489	0	0.0539214	33689.4	29009.9	21241.9
Melanochromis_auratus	Astatotilapia_calliptera	Buccochromis_nototaenia	0.154382	16.1463	0	0.0595378	35233.6	28445.1	20836.9
Melanochromis_auratus	Astatotilapia_calliptera	Bucochromis_heterotaenia	0.15437	16.6803	0	0.0545235	35741.4	29144.4	21349.6
Melanochromis_vermivorous	Astatotilapia_calliptera	Placidochromis_johnstoni	0.154229	17.8039	0	0.0598873	29580.1	25641.6	18789.1
Melanochromis_auratus	Astatotilapia_calliptera	Fossorochromis_rostratus	0.154228	17.6646	0	0.0641113	33279.1	27252.6	19969.6
Copadichromis_virginalis	Otopharynx_tetrastigma	Astatotilapia_calliptera	0.154094	19.6761	0	0.153363	36420.2	27830.2	20398.5
Labidochromis_gigas	Astatotilapia_calliptera	Hemitilapia_oxyrhynchus	0.154084	21.0568	0	0.0635175	30812.5	26731.8	19593.8
Labidochromis_gigas	Astatotilapia_calliptera	Nimbochromis_polystigma	0.154067	20.5328	0	0.0604889	33024	28403.8	20820
Labeotropheus_trewavasae	Tropheops_microstoma	Tyrannochromis_nigriventer	0.153822	19.8298	0	0.0453552	33187.6	18897.9	13859.1
Labeotropheus_trewavasae	Tropheops_microstoma	Otopharynx_lithobates	0.153739	20.7144	0	0.0475479	35282.1	19963.9	14643.4
Labeotropheus_trewavasae	Tropheops_microstoma	Hemitaenichromis_spilopterus	0.153597	24.5995	0	0.0488377	37695.1	21495.1	15771.1
Melanochromis_auratus	Astatotilapia_calliptera	Otopharynx_brooksi	0.153557	16.6122	0	0.0625253	29375.2	23977.2	17593.8
Labeotropheus_trewavasae	Tropheops_microstoma	Stigmatochromis_woodei	0.153267	21.9781	0	0.0438067	34339.9	19021.1	13965.4
Melanochromis_auratus	Astatotilapia_calliptera	Taeniochromis_holotaenia	0.153123	14.0307	0	0.0565924	33786.5	27645.2	20303.2
Abactochromis_labrosus	Astatotilapia_calliptera	Nimbochromis_linni	0.153099	20.3761	0	0.056654	32844.1	27324.1	20068.4
Labidochromis_gigas	Astatotilapia_calliptera	Maravichromis_mola	0.153054	16.26	0	0.051804	36728.5	31561.2	23182.5
Labidochromis_gigas	Astatotilapia_calliptera	Hemitaenichromis_spilopterus	0.152852	22.136	0	0.06076	33670.6	29358.4	21573.4
Metriaclima_callainos	Astatotilapia_calliptera	Cheilotilapia_euchilus	0.15277	17.285	0	0.0664385	32287.1	31040.1	22812.9
Chindongo_flavus	Astatotilapia_calliptera	Placidochromis_johnstoni	0.152656	20.1357	0	0.0602066	29040.5	26430.2	19429.5
Diplotaxodon_limnothrissa	Copadichromis_virginalis	Astatotilapia_calliptera	0.152619	19.5364	0	0.123318	26282	25053.8	18419
Labidochromis_gigas	Astatotilapia_calliptera	Mylochromis_epichoralis	0.152547	15.1202	0	0.0519423	36402.4	31428.4	23108.9
Labeotropheus_trewavasae	Tropheops_microstoma	Bucochromis_heterotaenia	0.152534	25.5945	0	0.0435152	38615.8	21433.2	15760
Abactochromis_labrosus	Astatotilapia_calliptera	Trematocranus_placodon	0.152201	19.1716	0	0.0645968	29822.4	24700.9	18175.1
Labeotropheus_artatorostris	Astatotilapia_calliptera	Taeniolethrinops_macrorhynchus	0.152182	14.909	0	0.0720466	31591.1	27382.6	20149.1
Astatotilapia_calliptera	Copadichromis_quadrimaculatus	Diplotaxodon_macrops	0.152139	13.7489	0	0.181204	24812.4	22798.4	16777.4
Melanochromis_auratus	Astatotilapia_calliptera	Tyrannochromis_nigriventer	0.151529	16.058	0	0.0553412	30762	25646	18896.5
Labeotropheus_trewavasae	Tropheops_microstoma	Champsochromis_caeruelus	0.15133	23.5979	0	0.0419271	37846.2	21121	15568.8
Labidochromis_gigas	Astatotilapia_calliptera	Aristochromis_christiae	0.1513	15.4859	0	0.0409106	36203.8	30298.8	22335.2
Labidochromis_gigas	Astatotilapia_calliptera	Dimidiochromis_kiwinge	0.151058	20.4906	0	0.0595171	32908.6	27924.4	20595.1
Melanochromis_vermivorous	Astatotilapia_calliptera	Cheilotilapia_euchilus	0.15105	18.4755	0	0.0657625	36339.8	31259.6	23055.3
Chindongo_flavus	Astatotilapia_calliptera	Trematocranus_placodon	0.15096	20.637	0	0.0656092	28177.4	25330.6	18685.9
Abactochromis_labrosus	Astatotilapia_calliptera	Cheilotilapia_euchilus	0.150934	18.7187	0	0.065715	38120.8	31728	23406.4
Abactochromis_labrosus	Astatotilapia_calliptera	Chilotilapia_rhoadesii	0.150745	18.4257	0	0.062102	38119.1	31673.7	23375.3
Melanochromis_auratus	Astatotilapia_calliptera	Lethrinops_lethrinus	0.150603	17.1987	0	0.0725179	33819.9	26284.4	19403.6
Abactochromis_labrosus	Astatotilapia_calliptera	Hemitilapia_oxyrhynchus	0.150602	19.6347	0	0.0618571	31540.1	26480.4	19548.4
Labeotropheus_trewavasae	Tropheops_microstoma	Trematocranus_placodon	0.1506	24.935	0	0.0509347	32746.1	18152.9	13400.9
Metriaclima_callainos	Astatotilapia_calliptera	Chilotilapia_rhoadesii	0.150585	17.7683	0	0.0618539	32272.1	30921.2	22827.5
Labeotropheus_trewavasae	Tropheops_microstoma	Nimbochromis_linni	0.150544	18.9617	0	0.0448543	35911.4	20133.4	14864.6
Astatotilapia_calliptera	Alticorpus_geoffreyi	Pallidochromis_tokolosh	0.150528	13.9705	0	0.158806	23936.6	23806.9	17577.4
Labeotropheus_artatorostris	Astatotilapia_calliptera	Copadichromis_trimaculatus	0.15049	22.1395	0	0.0718833	29880.6	26488.9	19559.1
Chindongo_flavus	Astatotilapia_calliptera	Cheilotilapia_euchilus	0.15043	20.624	0	0.0669806	35865.8	32325.5	23871.8
Labeotropheus_trewavasae	Tropheops_microstoma	Nimbochromis_livingstonii	0.150416	21.4848	0	0.0500423	30678.2	17432.2	12873.8
Labeotropheus_artatorostris	Astatotilapia_calliptera	Lethrinops_albus	0.150413	16.5948	0	0.0849608	17368.4	15380.9	11358.9
Metriaclima_zebra	Astatotilapia_calliptera	Placidochromis_electra	0.150409	16.0093	0	0.0651505	31281.5	27589.2	20375
Melanochromis_vermivorous	Astatotilapia_calliptera	Dimidiochromis_strigatus	0.150328	15.9461	0	0.057571	32342.9	27714.1	20470.6
Metriaclima_callainos	Astatotilapia_calliptera	Placidochromis_johnstoni	0.149973	19.5907	0	0.0583736	26015.1	25323.1	18718.1
Labidochromis_gigas	Astatotilapia_calliptera	Stigmatochromis_guttatus	0.1499	16.3765	0	0.0570267	30878.2	26193	19364
Pallidochromis_tokolosh	Tyrannochromis_nigriventer	Abactochromis_labrosus	0.149853	18.2726	0	0.0648441	26583.2	25334	18730.8
Diplotaxodon_limnothrissa	Tyrannochromis_nigriventer	Abactochromis_labrosus	0.149778	18.5731	0	0.0684284	26875	26855.5	19858.8
Diplotaxodon_macrops	Nimbochromis_linni	Abactochromis_labrosus	0.149718	20.767	0	0.0668771	28245.4	28185.6	20844.9
Astatotilapia_calliptera	Copadichromis_quadrimaculatus	Mylochromis_lateristriga	0.149264	12.6038	0	0.156071	23487.6	22759.9	16847.9
Labeotropheus_artatorostris	Astatotilapia_calliptera	Otopharynx_picta	0.149191	16.5704	0	0.0542599	33717	29749.2	22025
Abactochromis_labrosus	Astatotilapia_calliptera	Placidochromis_longimanus	0.14907	20.0219	0	0.069036	33653	26346.8	19510.8
Metriaclima_zebra	Astatotilapia_calliptera	Copadichromis_borleyi	0.148952	17.4459	0	0.0521016	35057.8	31295	23180.8
Labidochromis_gigas	Astatotilapia_calliptera	Otopharynx_lithobates	0.148881	20.4236	0	0.0574549	31782.4	27155.4	20117.4
Abactochromis_labrosus	Otopharynx_tetrastigma	Pallidochromis_tokolosh	0.148787	13.0665	0	0.155594	28975.8	28715.5	21277.2
Labidochromis_gigas	Astatotilapia_calliptera	Otopharynx_speciosus	0.148692	17.1745	0	0.0542518	34804.4	29013.4	21502.1
Labeotropheus_trewavasae	Astatotilapia_calliptera	Capidochromis_eucinostomus	0.148604	15.856	0	0.069249	37497.6	30954.9	22945.1
Melanochromis_vermivorous	Astatotilapia_calliptera	Chilotilapia_rhoadesii	0.148594	18.0467	0	0.0609648	36271.6	31090.5	23046.1
Mylochromis_lateristriga	Tyrannochromis_nigriventer	Abactochromis_labrosus	0.148585	20.935	0	0.0656875	26054	25130.8	18628.8
Melanochromis_auratus	Astatotilapia_calliptera	Stigmatochromis_modestus	0.148489	13.8821	0	0.0613939	31005.8	24990.2	18528.2
Labidochromis_gigas	Astatotilapia_calliptera	Taeniochromis_holotaenia	0.148392	17.199	0	0.0553629	32778	27596	20464.2
Labeotropheus_trewavasae	Tropheops_microstoma	Stigmatochromis_modestus	0.148353	17.5838	0	0.0499165	33498.2	18512.8	13729.5
Diplotaxodon_macrops	Otopharynx_brooksi	Abactochromis_labrosus	0.148342	22.7224	0	0.0659777	25005.8	24434	18121.2
Diplotaxodon_macrops	Cyrtocara_moorei	Abactochromis_labrosus	0.148323	25.3837	0	0.065655	23706	23343.2	17313
Abactochromis_labrosus	Astatotilapia_calliptera	Placidochromis_mbenji_lip	0.148213	15.9781	0	0.046002	37018	30458.5	22595.2
Labeotropheus_trewavasae	Tropheops_microstoma	Eclectochromis_ornatus	0.148213	21.7893	0	0.062403	41409.1	23201.1	17211.5
Abactochromis_labrosus	Astatotilapia_calliptera	Dimidiochromis_strigatus	0.148017	16.2584	0	0.0566256	33803.8	27970	20757.5
Labeotropheus_trewavasae	Tropheops_microstoma	Placidochromis_mbenji_lip	0.14799	20.5038	0	0.0364308	40281.1	22247.6	16511.6
Placidochromis_johnstoni	Capidochromis_eucinostomus	Copadichromis_virginalis	0.147985	13.4026	0	0.188616	41105.9	35781.1	26556.1
Labidochromis_gigas	Astatotilapia_calliptera	Buccochromis_rhoadesii	0.147946	19.6477	0	0.0543962	35192.6	29367.6	21797.9
Pallidochromis_tokolosh	Stigmatochromis_modestus	Abactochromis_labrosus	0.147935	18.3832	0	0.062879	26653.2	24674	18314.5
Chindongo_flavus	Astatotilapia_calliptera	Chilotilapia_rhoadesii	0.147934	19.8804	0	0.0621041	35839.2	32191	23894.1
Labidochromis_gigas	Astatotilapia_calliptera	Buccochromis_nototaenia	0.14787	18.6361	0	0.057331	34072.6	28259.1	20978.4
Melanochromis_vermivorous	Astatotilapia_calliptera	Trematocranus_placodon	0.147783	19.2938	0	0.0635134	28591	24598	18263.8
Labeotropheus_trewavasae	Tropheops_microstoma	Otopharynx_speciosus	0.147689	18.8943	0	0.0428385	38762.9	21161.4	15715.1
Labeotropheus_trewavasae	Tropheops_microstoma	Nimbochromis_polystigma	0.147688	19.7603	0	0.0461953	36712.9	20624.4	15316.4
Labeotropheus_trewavasae	Tropheops_microstoma	Stigmatochromis_guttatus	0.147662	19.6135	0	0.0450092	34485.5	19143	14217
Labidochromis_gigas	Astatotilapia_calliptera	Placidochromis_milomo	0.147619	20.8252	0	0.0610642	37403.6	31612.2	23479.6
Nimbochromis_livingstonii	Capidochromis_eucinostomus	Copadichromis_virginalis	0.147616	13.5883	0	0.189364	36410.8	32765	24336
Otopharynx_tetrastigma	Nyassachromis_prostoma	Copadichromis_virginalis	0.147582	17.5953	0	0.179839	46270.6	37834.6	28103.4
Metriaclima_callainos	Astatotilapia_calliptera	Hemitaenichromis_spilopterus	0.147507	19.1878	0	0.0590904	29277.2	28546.2	21207.2
Melanochromis_vermivorous	Astatotilapia_calliptera	Nimbochromis_linni	0.147498	17.461	0	0.055021	31385.9	27024.9	20077.4
Labeotropheus_trewavasae	Tropheops_microstoma	Aristochromis_christiae	0.147405	20.535	0	0.0315101	40211.9	21918.9	16287.1
Mylochromis_lateristriga	Stigmatochromis_modestus	Abactochromis_labrosus	0.14737	19.2638	0	0.0641835	26153.2	24615.2	18292
Diplotaxodon_macrops	Stigmatochromis_woodei	Abactochromis_labrosus	0.147245	22.4235	0	0.0659422	26591.9	26459.6	19667.6
Labeotropheus_trewavasae	Tropheops_microstoma	Taeniochromis_holotaenia	0.147082	19.4304	0	0.0439211	36238.4	20164.1	14993.1
Abactochromis_labrosus	Astatotilapia_calliptera	Hemitaenichromis_spilopterus	0.146946	17.9951	0	0.0583678	34535.9	29007.1	21574.4
Abactochromis_labrosus	Astatotilapia_calliptera	Mylochromis_ericotaenia	0.146945	21.4012	0	0.0535979	33281	27975	20806.8
Labeotropheus_trewavasae	Astatotilapia_calliptera	Alticorpus_macrocleithrum	0.146741	15.0282	0	0.0796052	33773.9	26760.6	19911.9
Astatotilapia_calliptera	Alticorpus_macrocleithrum	Pallidochromis_tokolosh	0.146695	11.6442	0	0.153468	23893.4	23332.4	17362.6
Labeotropheus_trewavasae	Tropheops_microstoma	Chilotilapia_rhoadesii	0.146683	23.5891	0	0.0475345	41637.4	22987.7	17106.6
Diplotaxodon_macrops	Taeniochromis_holotaenia	Abactochromis_labrosus	0.146447	18.0821	0	0.0654012	28670.1	28073.6	20901.4
Labeotropheus_trewavasae	Tropheops_microstoma	Cheilotilapia_euchilus	0.146423	20.7856	0	0.0501126	41770.3	22952.3	17089.3
Metriaclima_callainos	Astatotilapia_calliptera	Trematocranus_placodon	0.146411	17.4326	0	0.0628402	25257.9	24292.9	18087.9
Labeotropheus_trewavasae	Astatotilapia_calliptera	Alticorpus_geoffreyi	0.146184	13.922	0	0.0817889	34488.6	27166.1	20236.6
Labidochromis_gigas	Astatotilapia_calliptera	Stigmatochromis_woodei	0.146161	16.2757	0	0.0521287	30436.8	25635.8	19097.5
Abactochromis_labrosus	Astatotilapia_calliptera	Nimbochromis_livingstonii	0.146114	16.7575	0	0.0600215	28052.4	23306.4	17363.9
Diplotaxodon_macrops	Dimidiochromis_kiwinge	Abactochromis_labrosus	0.146055	21.8983	0	0.0656741	28690.8	28528.8	21257.2
Labeotropheus_trewavasae	Tropheops_microstoma	Buccochromis_nototaenia	0.146019	19.5425	0	0.0454389	38049.6	20690.4	15417.9
Labidochromis_gigas	Astatotilapia_calliptera	Fossorochromis_rostratus	0.146005	20.4105	0	0.0615181	32312.8	27210.8	20277.2
Metriaclima_callainos	Astatotilapia_calliptera	Dimidiochromis_compressiceps	0.145918	15.733	0	0.0514333	29913.6	28757.4	21433.6
Nimbochromis_linni	Capidochromis_eucinostomus	Copadichromis_virginalis	0.14577	13.6542	0	0.189251	42854.8	38222.8	28497
Metriaclima_zebra	Astatotilapia_calliptera	Otopharynx_picta	0.145683	18.6137	0	0.0533579	33745.1	29847.6	22256.9
Diplotaxodon_limnothrissa	Stigmatochromis_modestus	Abactochromis_labrosus	0.145619	15.884	0	0.0655239	26994.2	26190	19532
Melanochromis_auratus	Astatotilapia_calliptera	Taeniolethrinops_praeorbitalis	0.145605	16.6979	0	0.0672201	34121.1	26390.9	19682.4
Abactochromis_labrosus	Astatotilapia_calliptera	Mylochromis_epichoralis	0.145602	17.3013	0	0.0497242	37455.5	31275.5	23325.5
Metriaclima_callainos	Astatotilapia_calliptera	Eclectochromis_ornatus	0.145542	17.2003	0	0.078018	32232.4	31037.3	23150.7
Melanochromis_vermivorous	Astatotilapia_calliptera	Dimidiochromis_compressiceps	0.145536	15.4876	0	0.0510379	33704.5	28924.5	21575
Metriaclima_zebra	Astatotilapia_calliptera	Copadichromis_trimaculatus	0.145485	22.2402	0	0.06975	29842.8	26485.8	19758
Labeotropheus_trewavasae	Tropheops_microstoma	Mylochromis_epichoralis	0.145484	17.7566	0	0.0393789	40537.1	22795.1	17004.9
Melanochromis_vermivorous	Astatotilapia_calliptera	Eclectochromis_ornatus	0.145419	18.3136	0	0.0775544	36289.1	31203	23280.1
Labeotropheus_trewavasae	Tropheops_microstoma	Placidochromis_electra	0.145418	26.1521	0	0.0498077	36385.9	19737.1	14725.6
Labeotropheus_trewavasae	Tropheops_microstoma	Ctenopharynx_intermedius	0.14516	27.8651	0	0.0494297	37577.5	20350.5	15191.2
Labeotropheus_trewavasae	Tropheops_microstoma	Hemitilapia_oxyrhynchus	0.14515	22.8452	0	0.047705	34442.2	19337	14435
Aulonocara_sp._yellow	Otopharynx_tetrastigma	Astatotilapia_calliptera	0.145098	10.6197	0	0.143585	37355	26448.8	19746
Labeotropheus_trewavasae	Tropheops_microstoma	Otopharynx_brooksi	0.145075	20.3758	0	0.0483064	31572.6	17635.9	13167.1
Abactochromis_labrosus	Astatotilapia_calliptera	Dimidiochromis_compressiceps	0.145068	16.5895	0	0.0509904	35228.1	29307.9	21881.9
Chindongo_flavus	Astatotilapia_calliptera	Dimidiochromis_compressiceps	0.145052	17.7399	0	0.0519607	33202.4	29889.9	22317.1
Abactochromis_labrosus	Astatotilapia_calliptera	Eclectochromis_ornatus	0.145015	17.052	0	0.0773012	38009.1	31668.7	23647.1
Labeotropheus_artatorostris	Tropheops_microstoma	Placidochromis_johnstoni	0.144965	24.7651	0	0.0452939	32868.2	18891.5	14107.8
Lethrinops_gossei	Otopharynx_tetrastigma	Astatotilapia_calliptera	0.14495	11.3123	0	0.143118	37177.6	26313.4	19650.9
Labeotropheus_trewavasae	Tropheops_microstoma	Buccochromis_rhoadesii	0.144868	24.4126	0	0.0425781	39306.1	21502.6	16060.9
Labeotropheus_trewavasae	Tropheops_microstoma	Fossorochromis_rostratus	0.144859	20.9364	0	0.0487547	36209.2	19889.5	14856.2
Abactochromis_labrosus	Dimidiochromis_compressiceps	Diplotaxodon_macrops	0.144821	11.4865	0	0.174116	30342.4	30253.6	22599.4
Labidochromis_gigas	Astatotilapia_calliptera	Bucochromis_heterotaenia	0.14478	19.5442	0	0.0517224	34558.6	28967.4	21640.4
Labeotropheus_trewavasae	Tropheops_microstoma	Dimidiochromis_kiwinge	0.14462	19.6865	0	0.0459626	36816.4	20469.4	15296.9
Chindongo_flavus	Astatotilapia_calliptera	Hemitilapia_oxyrhynchus	0.144587	18.1061	0	0.0609166	29542	26966.8	20153.8
Metriaclima_callainos	Astatotilapia_calliptera	Maravichromis_mola	0.144478	14.826	0	0.0485961	31614	30360	22694.8
Abactochromis_labrosus	Champsochromis_caeruelus	Diplotaxodon_macrops	0.144463	14.1543	0	0.173934	29582.1	29382.4	21964.6
Labeotropheus_trewavasae	Tropheops_microstoma	Dimidiochromis_compressiceps	0.144419	18.0951	0	0.0404262	38799.1	21492.6	16068.1
Labeotropheus_trewavasae	Tropheops_microstoma	Otopharynx_nitidus	0.144406	22.1612	0	0.0426307	40029.8	21394.2	15995
Melanochromis_auratus	Astatotilapia_calliptera	Ctenopharynx_nitidus	0.144355	14.6804	0	0.0563609	37143.9	29218.4	21846.9
Melanochromis_vermivorous	Astatotilapia_calliptera	Hemitilapia_oxyrhynchus	0.144347	17.0009	0	0.0596611	30130.6	26072.4	19494.9
Astatotilapia_calliptera	Aulonocara_steveni	Pallidochromis_tokolosh	0.144211	12.2462	0	0.149155	24762.6	22565.1	16877.1
Melanochromis_vermivorous	Astatotilapia_calliptera	Hemitaenichromis_spilopterus	0.144208	17.5837	0	0.057671	32960.5	28657.2	21433.8
Chindongo_flavus	Astatotilapia_calliptera	Dimidiochromis_strigatus	0.144178	19.2848	0	0.0568632	31770.4	28606.9	21397.4
Abactochromis_labrosus	Astatotilapia_calliptera	Stigmatochromis_guttatus	0.144149	18.0167	0	0.0544142	31477.4	25802.1	19300.6
Metriaclima_callainos	Astatotilapia_calliptera	Dimidiochromis_strigatus	0.144072	14.8147	0	0.0556858	28577.4	27437.1	20526.9
Diplotaxodon_macrops	Stigmatochromis_guttatus	Abactochromis_labrosus	0.143965	23.2116	0	0.064372	27138.5	26668.2	19956
Labeotropheus_artatorostris	Tropheops_microstoma	Maravichromis_mola	0.143857	24.8915	0	0.0383243	39036.6	22499.4	16840.1
Abactochromis_labrosus	Astatotilapia_calliptera	Nimbochromis_polystigma	0.143852	16.6642	0	0.0562029	33643.5	27958.8	20926.5
Abactochromis_labrosus	Astatotilapia_calliptera	Maravichromis_mola	0.143837	17.0592	0	0.048699	37621.2	31273.5	23408.2
Pallidochromis_tokolosh	Tyrannochromis_nigriventer	Melanochromis_vermivorous	0.143746	19.6813	0	0.0763539	25622.2	25050.8	18754
Astatotilapia_calliptera	Lethrinops_longimanus	Pallidochromis_tokolosh	0.143735	11.4489	0	0.153263	23640.4	23097.9	17292.4
Pallidochromis_tokolosh	Nimbochromis_livingstonii	Abactochromis_labrosus	0.143629	16.9051	0	0.0623853	24490.9	23144.6	17331.1
Metriaclima_callainos	Astatotilapia_calliptera	Placidochromis_mbenji_lip	0.143619	14.2236	0	0.0447754	31387.2	29821	22331
Cynotilapia_axelrodi	Astatotilapia_calliptera	Otopharynx_tetrastigma	0.143597	23.0558	0	0.0576834	27102.1	26562.6	19891.9
Abactochromis_labrosus	Nimbochromis_livingstonii	Diplotaxodon_macrops	0.143595	14.7278	0	0.1699	24195.4	23946.9	17933.1
Chindongo_flavus	Astatotilapia_calliptera	Eclectochromis_ornatus	0.143557	18.8794	0	0.0780446	35695.6	32177	24098.2
Melanochromis_auratus	Astatotilapia_calliptera	Tramitichromis_brevis	0.143519	19.2832	0	0.0577452	37024.1	28794.4	21566.6
Astatotilapia_calliptera	Otopharynx_speciosus	Pallidochromis_tokolosh	0.143465	11.8763	0	0.149575	28252	24235.8	18154.2
Metriaclima_callainos	Astatotilapia_calliptera	Placidochromis_longimanus	0.143301	16.5646	0	0.0675715	28538.5	25873.8	19387.8
Melanochromis_auratus	Astatotilapia_calliptera	Otopharynx_heterodon	0.143294	16.8186	0	0.050411	38301.2	30195.2	22626.2
Metriaclima_callainos	Astatotilapia_calliptera	Nimbochromis_polystigma	0.143288	15.486	0	0.056217	28460.4	27442.6	20563.9
Metriaclima_callainos	Astatotilapia_calliptera	Nimbochromis_linni	0.143175	16.5931	0	0.053556	27578	26684	20000
Chindongo_flavus	Astatotilapia_calliptera	Mylochromis_ericotaenia	0.143081	19.0969	0	0.0533982	31224.2	28424	21308.2
Melanochromis_auratus	Astatotilapia_calliptera	Ctenopharynx_intermedius	0.143063	14.038	0	0.0604327	35076	27552.2	20655.5
Lethrinops_sp._oliveri	Otopharynx_tetrastigma	Astatotilapia_calliptera	0.143011	10.963	0	0.141706	35628.1	24999.4	18743.6
Melanochromis_vermivorous	Astatotilapia_calliptera	Mylochromis_ericotaenia	0.142993	17.435	0	0.0523116	31685.1	27520.1	20634.4
Abactochromis_labrosus	Tyrannochromis_nigriventer	Diplotaxodon_macrops	0.142952	12.9033	0	0.166199	26673.2	25861	19392
Diplotaxodon_macrops	Fossorochromis_rostratus	Abactochromis_labrosus	0.142938	23.6255	0	0.0639355	28417.6	27856.1	20888.6
Labeotropheus_artatorostris	Tropheops_microstoma	Cyrtocara_moorei	0.142869	26.0668	0	0.0488614	29308	16824.8	12618.2
Metriaclima_callainos	Astatotilapia_calliptera	Hemitilapia_oxyrhynchus	0.142783	18.0546	0	0.0590358	26628.8	25897.8	19426.2
Melanochromis_vermivorous	Astatotilapia_calliptera	Maravichromis_mola	0.142725	16.1198	0	0.0481468	35715.5	30662.8	23003.2
Metriaclima_callainos	Astatotilapia_calliptera	Mylochromis_epichoralis	0.142644	12.2541	0	0.0486534	31377.5	30312.5	22744.2
Nimbochromis_polystigma	Capidochromis_eucinostomus	Copadichromis_virginalis	0.142445	13.127	0	0.186713	44963.2	39484.8	29638.5
Chindongo_flavus	Astatotilapia_calliptera	Nimbochromis_linni	0.14242	18.2836	0	0.0544546	30784.5	27825.5	20887.8
Chindongo_flavus	Astatotilapia_calliptera	Placidochromis_mbenji_lip	0.142396	17.9457	0	0.0451718	34700.4	30859.1	23166.1
Melanochromis_auratus	Astatotilapia_calliptera	Lethrinops_albus	0.142375	16.2464	0	0.0776583	18595	14627.2	10981.2
Chindongo_flavus	Astatotilapia_calliptera	Hemitaenichromis_spilopterus	0.142319	19.1152	0	0.0578768	32380.4	29509.4	22156.4
Abactochromis_labrosus	Astatotilapia_calliptera	Otopharynx_lithobates	0.142221	20.1765	0	0.0549372	32501.4	26837.6	20154.4
Labeotropheus_trewavasae	Tropheops_microstoma	Tramitichromis_brevis	0.142161	18.9228	0	0.0462611	40009.6	21286.9	15987.9
Melanochromis_vermivorous	Astatotilapia_calliptera	Champsochromis_caeruelus	0.142159	18.5007	0	0.0495272	32766.4	28209.6	21187.4
Labeotropheus_artatorostris	Tropheops_microstoma	Mylochromis_ericotaenia	0.142099	21.1592	0	0.0415751	34677.8	20272.2	15227.8
Labeotropheus_artatorostris	Tropheops_microstoma	Hemitilapia_oxyrhynchus	0.142097	22.6891	0	0.0468588	33182.8	19206.5	14427.2
Cynotilapia_afra	Astatotilapia_calliptera	Otopharynx_tetrastigma	0.142084	17.6432	0	0.0580043	26528.1	26362.9	19803.4
Labidochromis_ianthus	Tyrannochromis_nigriventer	Pallidochromis_tokolosh	0.142073	13.4197	0	0.148173	25180	24597.2	18477.5
Melanochromis_vermivorous	Astatotilapia_calliptera	Nimbochromis_polystigma	0.142065	15.6672	0	0.0557172	32165.4	27610.1	20741.1
Abactochromis_labrosus	Astatotilapia_calliptera	Buccochromis_nototaenia	0.141914	17.7316	0	0.0549733	34822.8	27948.5	21001.8
Abactochromis_labrosus	Astatotilapia_calliptera	Champsochromis_caeruelus	0.141864	16.9748	0	0.0496656	34331.2	28606.2	21498.2
Labidochromis_gigas	Astatotilapia_calliptera	Otopharynx_brooksi	0.141785	17.0408	0	0.0586586	28442.8	23812.5	17898.5
Stigmatochromis_woodei	Capidochromis_eucinostomus	Copadichromis_virginalis	0.141699	17.2219	0	0.182209	39313.4	35964.4	27037.1
Diplotaxodon_macrops	Dimidiochromis_strigatus	Abactochromis_labrosus	0.141692	20.2311	0	0.0644377	28740.6	28647.6	21536.9
Copadichromis_virginalis	Copadichromis_quadrimaculatus	Tyrannochromis_nigriventer	0.141667	24.4604	0	0.0768798	30631.8	30156	22672
Abactochromis_labrosus	Otopharynx_tetrastigma	Mylochromis_lateristriga	0.141533	12.2913	0	0.143166	28771	28163.8	21180
Labeotropheus_trewavasae	Astatotilapia_calliptera	Lethrinops_longimanus	0.141521	16.9155	0	0.0822476	33143.9	26356.9	19821.6
Labidochromis_gigas	Astatotilapia_calliptera	Cyrtocara_moorei	0.141515	16.0755	0	0.0592989	26989.5	22661.5	17042.8
Metriaclima_callainos	Astatotilapia_calliptera	Mylochromis_ericotaenia	0.14145	15.9881	0	0.0519814	28088.6	27298.6	20532.9
Melanochromis_vermivorous	Astatotilapia_calliptera	Placidochromis_longimanus	0.141418	16.4383	0	0.0660697	32206.8	25950	19519.8
Melanochromis_vermivorous	Astatotilapia_calliptera	Placidochromis_mbenji_lip	0.141405	14.3014	0	0.0440098	35263.9	29874.1	22472.1
Chindongo_flavus	Astatotilapia_calliptera	Maravichromis_mola	0.141386	18.1834	0	0.0487812	35192.2	31661.8	23817.8
Melanochromis_vermivorous	Astatotilapia_calliptera	Nimbochromis_livingstonii	0.141381	13.8457	0	0.0585804	26852.5	23113.2	17387.2
Melanochromis_vermivorous	Astatotilapia_calliptera	Mylochromis_epichoralis	0.141346	14.4389	0	0.0481296	35420.9	30512.9	22955.4
Otopharynx_tetrastigma	Copadichromis_borleyi	Copadichromis_quadrimaculatus	0.141346	30.4594	0	0.184119	42242.2	39973.5	30072.8
Labeotropheus_trewavasae	Tropheops_microstoma	Placidochromis_milomo	0.141343	21.5328	0	0.0465119	41632.1	22953	17268
Diplotaxodon_macrops	Placidochromis_johnstoni	Abactochromis_labrosus	0.141314	26.4844	0	0.0625244	26649.8	26540.2	19968
Metriaclima_callainos	Astatotilapia_calliptera	Aristochromis_christiae	0.141313	13.0951	0	0.0379423	31113.2	29083.5	21881.5
Melanochromis_auratus	Astatotilapia_calliptera	Lethrinops_auritus	0.141151	15.4882	0	0.0651414	36587.6	28299.1	21298.4
Metriaclima_zebra	Tropheops_microstoma	Placidochromis_johnstoni	0.141148	24.7917	0	0.0442295	33091.6	18875.9	14206.4
Diplotaxodon_limnothrissa	Otopharynx_brooksi	Abactochromis_labrosus	0.14107	18.1366	0	0.0636588	25992	24565.2	18491.2
Pallidochromis_tokolosh	Otopharynx_brooksi	Abactochromis_labrosus	0.141046	17.5003	0	0.0601986	25663.4	23121.9	17405.6
Diplotaxodon_limnothrissa	Otopharynx_brooksi	Labidochromis_ianthus	0.141006	17.6025	0	0.0907336	24280.6	24250.4	18256.6
Diplotaxodon_limnothrissa	Nimbochromis_livingstonii	Abactochromis_labrosus	0.140982	16.6766	0	0.0642801	24864.6	24374.4	18350.9
Astatotilapia_calliptera	Lethrinops_gossei	Pallidochromis_tokolosh	0.140886	11.5144	0	0.150152	23523.5	23508.2	17702.2
Melanochromis_vermivorous	Astatotilapia_calliptera	Dimidiochromis_kiwinge	0.140881	15.346	0	0.0555954	31984	27128	20428.2
Labeotropheus_trewavasae	Astatotilapia_calliptera	Lethrinops_gossei	0.140881	15.2498	0	0.0839122	34058.9	26548.9	19992.1
Astatotilapia_calliptera	Otopharynx_brooksi	Pallidochromis_tokolosh	0.140751	12.2923	0	0.144552	23521.4	19721.9	14855.1
Astatotilapia_calliptera	Aulonocara_sp._yellow	Pallidochromis_tokolosh	0.140739	11.2552	0	0.150517	23593.9	23478.1	17684.9
Diplotaxodon_limnothrissa	Tyrannochromis_nigriventer	Labidochromis_gigas	0.140733	18.5018	0	0.0803917	26709.4	26707.1	20117.4
Labeotropheus_artatorostris	Astatotilapia_calliptera	Aulonocara_steveni	0.140726	14.4739	0	0.0680496	31146.1	26528.9	19983.4
Chindongo_flavus	Astatotilapia_calliptera	Nimbochromis_polystigma	0.140696	17.3834	0	0.0561153	31577.8	28470.5	21447.2
Labeotropheus_artatorostris	Tropheops_microstoma	Otopharynx_lithobates	0.140587	22.5213	0	0.0433986	33910.4	19568.6	14744.6
Labeotropheus_trewavasae	Tropheops_microstoma	Dimidiochromis_strigatus	0.140568	19.6667	0	0.0430283	36886.2	20375.2	15353
Labeotropheus_trewavasae	Tropheops_microstoma	Otopharynx_tetrastigma	0.140559	16.9389	0	0.0443557	37297.4	20566.1	15497.1
Melanochromis_auratus	Astatotilapia_calliptera	Taeniolethrinops_macrorhynchus	0.140507	14.3871	0	0.064527	34021.4	26229.4	19766.6
Labeotropheus_artatorostris	Tropheops_microstoma	Nimbochromis_linni	0.140507	19.7412	0	0.0419333	34436.1	19783.4	14908.9
Petrotilapia_chrysos	Astatotilapia_calliptera	Cheilotilapia_euchilus	0.140499	18.5649	0	0.0617841	34096.4	30848.6	23248.1
Chindongo_flavus	Astatotilapia_calliptera	Placidochromis_longimanus	0.140442	20.4246	0	0.0677369	31689.1	26858.1	20243.1
Astatotilapia_calliptera	Copadichromis_trimaculatus	Diplotaxodon_limnothrissa	0.140418	15.6082	0	0.159524	26469.2	22593.2	17029.5
Iodotropheus_sprengerae	Astatotilapia_calliptera	Otopharynx_tetrastigma	0.140416	18.6497	0	0.0553889	28870.4	26283.9	19811.4
Astatotilapia_calliptera	Lethrinops_sp._oliveri	Pallidochromis_tokolosh	0.140397	11.6009	0	0.148984	22446.1	22277.4	16792.1
Pallidochromis_tokolosh	Copadichromis_virginalis	Astatotilapia_calliptera	0.140377	21.939	0	0.109916	25294.1	23568.9	17766.4
Abactochromis_labrosus	Astatotilapia_calliptera	Dimidiochromis_kiwinge	0.140365	14.6488	0	0.0553426	33521.1	27494.6	20726.1
Astatotilapia_calliptera	Capidochromis_eucinostomus	Diplotaxodon_limnothrissa	0.140309	12.0152	0	0.164875	29651.4	27289.9	20574.1
Mylochromis_lateristriga	Nimbochromis_livingstonii	Abactochromis_labrosus	0.140274	22.3446	0	0.0620827	24209.8	22919.5	17280.5
Iodotropheus_sprengerae	Otopharynx_brooksi	Pallidochromis_tokolosh	0.140241	12.5115	0	0.151964	22488.8	22386.5	16879.8
Labidochromis_ianthus	Nimbochromis_livingstonii	Pallidochromis_tokolosh	0.140241	13.4327	0	0.150213	22931.5	22894.8	17263
Pallidochromis_tokolosh	Stigmatochromis_woodei	Abactochromis_labrosus	0.140194	19.1254	0	0.0608495	27083.8	25231.5	19026.8
Labidochromis_ianthus	Copadichromis_trimaculatus	Diplotaxodon_macrops	0.140186	13.7623	0	0.173251	26019.5	25930.2	19554
Mylochromis_lateristriga	Otopharynx_brooksi	Abactochromis_labrosus	0.140082	18.8763	0	0.0612713	25300.2	23076.2	17405.5
Metriaclima_zebra	Astatotilapia_calliptera	Aulonocara_steveni	0.140071	16.6311	0	0.0677495	31178.1	26603.1	20066.1
Chindongo_flavus	Astatotilapia_calliptera	Champsochromis_caeruelus	0.140042	20.1482	0	0.0499707	32206.1	29112.1	21959.9
Metriaclima_callainos	Astatotilapia_calliptera	Champsochromis_caeruelus	0.140018	17.4161	0	0.0492705	29102.6	28029.6	21144.4
Mylochromis_lateristriga	Champsochromis_caeruelus	Abactochromis_labrosus	0.139864	21.2981	0	0.063216	29708	28045.5	21163
Nimbochromis_livingstonii	Copadichromis_quadrimaculatus	Copadichromis_virginalis	0.139861	14.2495	0	0.180558	28031.2	27703.8	20905.2
Labeotropheus_trewavasae	Tropheops_microstoma	Placidochromis_longimanus	0.13985	17.6489	0	0.0525567	36972.6	19394.1	14635.1
Astatotilapia_calliptera	Copadichromis_trimaculatus	Pallidochromis_tokolosh	0.139777	14.0707	0	0.14666	24919.4	21735.1	16404.1
Mylochromis_lateristriga	Stigmatochromis_woodei	Abactochromis_labrosus	0.139711	22.1694	0	0.0618327	26718.9	25104.1	18949.4
Melanochromis_auratus	Astatotilapia_calliptera	Copadichromis_trimaculatus	0.139656	19.5026	0	0.0651329	32343.8	25494.2	19246
Otopharynx_lithobates	Capidochromis_eucinostomus	Copadichromis_virginalis	0.139546	13.5675	0	0.181932	43806.2	37671.2	28445
Melanochromis_auratus	Tyrannochromis_nigriventer	Diplotaxodon_macrops	0.139529	12.5043	0	0.165106	26405.2	26233.2	19809
Labeotropheus_artatorostris	Tropheops_microstoma	Hemitaenichromis_spilopterus	0.139486	24.8306	0	0.0444387	36250.6	21130.6	15957.4
Pallidochromis_tokolosh	Tyrannochromis_nigriventer	Labidochromis_gigas	0.139368	16.7123	0	0.0752043	26361.6	25159.4	19004.4
Labeotropheus_trewavasae	Tropheops_microstoma	Ctenopharynx_nitidus	0.139353	21.8895	0	0.043793	39821.4	21407.9	16171.1
Melanochromis_auratus	Astatotilapia_calliptera	Copadichromis_borleyi	0.139327	15.9209	0	0.0472309	37961.5	30069.2	22715
Pallidochromis_tokolosh	Cyrtocara_moorei	Abactochromis_labrosus	0.139205	20.5438	0	0.0594076	24282.6	22142.9	16731.4
Abactochromis_labrosus	Astatotilapia_calliptera	Bucochromis_heterotaenia	0.139065	20.0224	0	0.0494749	35448.9	28668.1	21668.1
Labeotropheus_artatorostris	Tropheops_microstoma	Trematocranus_placodon	0.139046	24.5212	0	0.047455	31482.4	17917.6	13543.1
Abactochromis_labrosus	Astatotilapia_calliptera	Stigmatochromis_woodei	0.139041	15.9157	0	0.0493359	30940	25210.2	19055.5
Melanochromis_vermivorous	Astatotilapia_calliptera	Buccochromis_rhoadesii	0.13903	17.0341	0	0.0512031	34521.4	28770.6	21747.1
Melanochromis_auratus	Astatotilapia_calliptera	Placidochromis_electra	0.138907	15.7137	0	0.0586331	33787.2	26523	20053.2
Labidochromis_gigas	Astatotilapia_calliptera	Stigmatochromis_modestus	0.138869	15.1002	0	0.0580634	30030.6	24881.9	18813.9
Labidochromis_gigas	Astatotilapia_calliptera	Tyrannochromis_nigriventer	0.13886	16.7798	0	0.0511505	29659.1	25431.9	19230.1
Placidochromis_longimanus	Capidochromis_eucinostomus	Copadichromis_virginalis	0.138842	9.52607	0	0.18094	41384.9	37852.1	28622.6
Metriaclima_callainos	Astatotilapia_calliptera	Otopharynx_lithobates	0.138829	19.5944	0	0.0538392	27377.1	26266.4	19862.4
Labidochromis_gigas	Astatotilapia_calliptera	Lethrinops_lethrinus	0.138814	20.175	0	0.0673823	32655.5	26094.5	19733
Diplotaxodon_limnothrissa	Stigmatochromis_woodei	Abactochromis_labrosus	0.138764	20.5497	0	0.0631451	27481.6	26622.9	20134.6
Pallidochromis_tokolosh	Nimbochromis_linni	Abactochromis_labrosus	0.13871	14.8754	0	0.0598403	28803.4	26728.4	20216.6
Petrotilapia_chrysos	Astatotilapia_calliptera	Chilotilapia_rhoadesii	0.138686	17.6714	0	0.0575967	34127.8	30781.9	23283.8
Stigmatochromis_modestus	Capidochromis_eucinostomus	Copadichromis_virginalis	0.138669	14.3435	0	0.180299	37878	34838	26352.8
Diplotaxodon_macrops	Aulonocara_steveni	Labidochromis_ianthus	0.138628	27.6846	0	0.0856423	26704.2	26336.8	19923.8
Pallidochromis_tokolosh	Stigmatochromis_modestus	Labidochromis_ianthus	0.138552	15.0154	0	0.0852225	24826.4	24196.4	18307.4
Labeotropheus_trewavasae	Tropheops_microstoma	Otopharynx_heterodon	0.138489	22.5855	0	0.0388938	40973.8	21885.8	16561.2
Labeotropheus_artatorostris	Tropheops_microstoma	Aristochromis_christiae	0.138405	19.7825	0	0.029249	38450.6	21326.9	16141.1
Chindongo_flavus	Astatotilapia_calliptera	Mylochromis_epichoralis	0.138334	16.5076	0	0.0481215	34802.9	31481.6	23830.1
Pallidochromis_tokolosh	Champsochromis_caeruelus	Abactochromis_labrosus	0.1383	17.532	0	0.0612786	30135.5	28154	21312.8
Pallidochromis_tokolosh	Tyrannochromis_nigriventer	Melanochromis_auratus	0.138292	18.1296	0	0.0663439	26974.2	25192.2	19071
Melanochromis_vermivorous	Astatotilapia_calliptera	Aristochromis_christiae	0.138276	14.7106	0	0.0372326	35087.2	29310.8	22189.5
Melanochromis_vermivorous	Astatotilapia_calliptera	Stigmatochromis_guttatus	0.138257	15.4808	0	0.0523192	30072.9	25297.6	19152.1
Abactochromis_labrosus	Astatotilapia_calliptera	Fossorochromis_rostratus	0.138253	17.7481	0	0.0582502	33034.6	26909.9	20372.9
Petrotilapia_chrysos	Astatotilapia_calliptera	Placidochromis_johnstoni	0.13824	16.4037	0	0.0543429	27587.2	25197.5	19077
Alticorpus_geoffreyi	Otopharynx_tetrastigma	Astatotilapia_calliptera	0.138232	9.94635	0	0.137117	38189.9	26540.9	20094.4
Diplotaxodon_limnothrissa	Taeniochromis_holotaenia	Abactochromis_labrosus	0.138224	14.6382	0	0.0627752	29857.5	28277.8	21409.8
Melanochromis_auratus	Astatotilapia_calliptera	Taeniolethrinops_furcicauda	0.138218	15.669	0	0.0629468	35506.5	27320.5	20685.2
Labeotropheus_artatorostris	Tropheops_microstoma	Stigmatochromis_woodei	0.138184	22.935	0	0.0396478	32985	18658.2	14127.8
Astatotilapia_calliptera	Capidochromis_eucinostomus	Pallidochromis_tokolosh	0.138173	11.3925	0	0.149655	27875.5	26225.5	19858
Pallidochromis_tokolosh	Dimidiochromis_compressiceps	Abactochromis_labrosus	0.138098	19.5811	0	0.0610901	30849	28841.2	21842
Diplotaxodon_limnothrissa	Cyrtocara_moorei	Abactochromis_labrosus	0.138031	17.9309	0	0.0621446	24534.6	23418.1	17737.4
Labeotropheus_trewavasae	Tropheops_microstoma	Copadichromis_trimaculatus	0.13801	26.224	0	0.0528932	34819.8	19094.2	14463
Diplotaxodon_limnothrissa	Nimbochromis_linni	Abactochromis_labrosus	0.137891	15.3594	0	0.0627114	29181.2	28340.8	21472
Pallidochromis_tokolosh	Dimidiochromis_kiwinge	Abactochromis_labrosus	0.137856	15.5057	0	0.0597179	29383.6	27119.4	20548.1
Astatotilapia_calliptera	Otopharynx_speciosus	Diplotaxodon_limnothrissa	0.137845	12.6271	0	0.155327	30068.9	24911.1	18875.4
Astatotilapia_calliptera	Aulonocara_steveni	Diplotaxodon_limnothrissa	0.137827	13.962	0	0.153076	26412.5	23159.8	17549
Diplotaxodon_limnothrissa	Tyrannochromis_nigriventer	Melanochromis_auratus	0.137768	21.2831	0	0.0698018	27252.1	26658.6	20202.6
Astatotilapia_calliptera	Alticorpus_geoffreyi	Diplotaxodon_macrops	0.137701	12.3756	0	0.160402	25392.1	23479.9	17796.1
Astatotilapia_calliptera	Alticorpus_geoffreyi	Diplotaxodon_limnothrissa	0.137698	12.9489	0	0.157273	25692	24266.2	18392.2
Diplotaxodon_macrops	Copadichromis_trimaculatus	Abactochromis_labrosus	0.137672	20.5279	0	0.0613804	27708.2	26244.2	19892.5
Metriaclima_zebra	Tropheops_microstoma	Mylochromis_ericotaenia	0.13766	30.7165	0	0.040333	34790.6	20260.9	15357.6
Dimidiochromis_strigatus	Capidochromis_eucinostomus	Copadichromis_virginalis	0.137646	17.9708	0	0.182601	44017.9	39291.9	29783.9
Nimbochromis_linni	Copadichromis_quadrimaculatus	Copadichromis_virginalis	0.137636	13.9727	0	0.178128	32780.2	32263.5	24456.8
Mylochromis_lateristriga	Cyrtocara_moorei	Abactochromis_labrosus	0.137591	22.3998	0	0.0602138	23787.2	22064	16726.8
Labeotropheus_trewavasae	Tropheops_microstoma	Lethrinops_lethrinus	0.137556	24.5083	0	0.0537073	36581.2	19204.5	14560
Astatotilapia_calliptera	Alticorpus_macrocleithrum	Diplotaxodon_limnothrissa	0.137548	12.0734	0	0.1559	25539.8	23883.2	18107.5
Astatotilapia_calliptera	Taeniolethrinops_macrorhynchus	Pallidochromis_tokolosh	0.137518	10.8973	0	0.144234	25528.1	22708.1	17217.6
Labidochromis_gigas	Astatotilapia_calliptera	Ctenopharynx_intermedius	0.137494	18.7192	0	0.0584903	34028.4	27581.4	20913.6
Diplotaxodon_macrops	Placidochromis_electra	Abactochromis_labrosus	0.137469	22.2156	0	0.0610287	28509	27374.8	20758
Diplotaxodon_macrops	Bucochromis_heterotaenia	Abactochromis_labrosus	0.13736	28.8826	0	0.0623309	30562.1	29661.6	22497.1
Astatotilapia_calliptera	Lethrinops_longimanus	Diplotaxodon_limnothrissa	0.137312	12.1939	0	0.157776	25185.2	23630.5	17924.5
Astatotilapia_calliptera	Taeniolethrinops_furcicauda	Pallidochromis_tokolosh	0.137254	10.549	0	0.144772	26563.9	23665.1	17952.9
Diplotaxodon_limnothrissa	Champsochromis_caeruelus	Abactochromis_labrosus	0.137236	16.9257	0	0.0640249	30644.1	29802.1	22609.4
Diplotaxodon_limnothrissa	Dimidiochromis_compressiceps	Abactochromis_labrosus	0.137232	17.3488	0	0.0637712	31370.4	30492.9	23133.6
Astatotilapia_calliptera	Alticorpus_geoffreyi	Mylochromis_lateristriga	0.13721	11.6374	0	0.140677	23938.2	23459.5	17798.5
Mylochromis_lateristriga	Dimidiochromis_compressiceps	Abactochromis_labrosus	0.137185	21.1568	0	0.0622534	30306.5	28820.2	21866.8
Melanochromis_vermivorous	Astatotilapia_calliptera	Stigmatochromis_woodei	0.137177	15.1928	0	0.0488038	29710.5	24918.2	18906.5
Labidochromis_gigas	Astatotilapia_calliptera	Ctenopharynx_nitidus	0.137167	17.6367	0	0.0540337	36019.9	29212.1	22164.9
Placidochromis_johnstoni	Copadichromis_quadrimaculatus	Copadichromis_virginalis	0.13715	14.5034	0	0.178114	30583.4	30454.9	23108.6
Melanochromis_vermivorous	Astatotilapia_calliptera	Buccochromis_nototaenia	0.137124	15.4791	0	0.0531983	33247.4	27501.6	20868.9
Mylochromis_lateristriga	Nimbochromis_linni	Abactochromis_labrosus	0.137121	18.5925	0	0.060447	28449	26592	20178.8
Astatotilapia_calliptera	Alticorpus_macrocleithrum	Mylochromis_lateristriga	0.13708	10.8564	0	0.140668	24011.6	23150.4	17568.6
Pallidochromis_tokolosh	Taeniochromis_holotaenia	Abactochromis_labrosus	0.137016	14.0501	0	0.059312	29435.9	26734.4	20291.1
Diplotaxodon_macrops	Otopharynx_speciosus	Abactochromis_labrosus	0.137013	26.8618	0	0.0613751	30828.2	29244.2	22196.2
Labeotropheus_trewavasae	Tropheops_microstoma	Taeniolethrinops_praeorbitalis	0.137009	19.5373	0	0.051877	36877.6	19444.1	14758.1
Labeotropheus_artatorostris	Tropheops_microstoma	Mylochromis_epichoralis	0.136987	20.1897	0	0.0368154	38864.8	22280.2	16911.5
Labidochromis_ianthus	Placidochromis_johnstoni	Pallidochromis_tokolosh	0.136968	11.2709	0	0.146482	25165.1	25131.1	19076.1
Labidochromis_gigas	Astatotilapia_calliptera	Lethrinops_albus	0.136945	17.9306	0	0.0755227	18057.6	14646.1	11117.9
Chindongo_flavus	Astatotilapia_calliptera	Aristochromis_christiae	0.136931	15.3856	0	0.0376752	34571	30263.2	22973.5
Petrotilapia_chrysos	Tyrannochromis_nigriventer	Pallidochromis_tokolosh	0.136927	12.0366	0	0.144368	24859.4	24439.4	18552.6
Pallidochromis_tokolosh	Dimidiochromis_kiwinge	Labidochromis_ianthus	0.136891	13.8822	0	0.0860771	27271.1	26781.9	20332.4
Metriaclima_callainos	Astatotilapia_calliptera	Buccochromis_nototaenia	0.136864	14.3164	0	0.0531513	29460.8	27254.8	20692.5
Pallidochromis_tokolosh	Nimbochromis_polystigma	Abactochromis_labrosus	0.136791	14.7915	0	0.0612247	29221.2	27827.5	21130.5
Melanochromis_vermivorous	Astatotilapia_calliptera	Fossorochromis_rostratus	0.136687	15.6788	0	0.0575182	31354.4	26447.9	20087.1
Diplotaxodon_limnothrissa	Otopharynx_picta	Melanochromis_vermivorous	0.136666	20.4593	0	0.0785118	30446.6	30150.6	22900.4
Chindongo_flavus	Astatotilapia_calliptera	Nimbochromis_livingstonii	0.13662	15.4353	0	0.0577505	26253.9	23817.9	18092.1
Labeotropheus_artatorostris	Astatotilapia_calliptera	Nyassachromis_prostoma	0.136533	14.728	0	0.0612831	34797.5	29655	22530
Labeotropheus_artatorostris	Tropheops_microstoma	Nimbochromis_polystigma	0.136527	20.3923	0	0.0426719	35290.4	20277.6	15405.9
Melanochromis_auratus	Astatotilapia_calliptera	Otopharynx_nitidus	0.136506	13.7166	0	0.0503308	37457.9	28959.9	22003.1
Labeotropheus_trewavasae	Tropheops_microstoma	Nyassachromis_prostoma	0.136445	20.1882	0	0.0485136	40324.5	21450.2	16299.5
Melanochromis_vermivorous	Astatotilapia_calliptera	Placidochromis_milomo	0.136423	16.2187	0	0.0565352	36445.3	30718.5	23343.2
Abactochromis_labrosus	Mylochromis_ericotaenia	Diplotaxodon_macrops	0.136422	13.4512	0	0.167832	28747.4	28540.4	21688.1
Metriaclima_zebra	Astatotilapia_calliptera	Nyassachromis_prostoma	0.136293	15.2237	0	0.0614853	34947.9	29888.6	22718.6
Diplotaxodon_macrops	Buccochromis_rhoadesii	Abactochromis_labrosus	0.136262	26.3416	0	0.0615114	30870.5	29921.8	22745.2
Metriaclima_callainos	Astatotilapia_calliptera	Buccochromis_rhoadesii	0.136233	14.3545	0	0.0503855	30408.8	28459.5	21635
Pallidochromis_tokolosh	Stigmatochromis_woodei	Labidochromis_ianthus	0.136216	16.3002	0	0.0853788	25283.4	24981.1	18991.4
Labeotropheus_trewavasae	Tropheops_microstoma	Lethrinops_auritus	0.136201	20.9559	0	0.0505841	39758	20764.5	15786.2
Abactochromis_labrosus	Astatotilapia_calliptera	Taeniochromis_holotaenia	0.136171	13.6807	0	0.0507555	33360.2	27135.8	20631.2
Labeotropheus_trewavasae	Tropheops_microstoma	Copadichromis_borleyi	0.136155	23.8358	0	0.0371732	40335.2	21952.5	16691
Hemitaenichromis_spilopterus	Capidochromis_eucinostomus	Copadichromis_virginalis	0.136127	12.4071	0	0.181367	47854.1	40633.9	30896.6
Abactochromis_labrosus	Astatotilapia_calliptera	Cyrtocara_moorei	0.136118	15.2572	0	0.0566956	27532.1	22316.6	16969.1
Metriaclima_zebra	Tropheops_microstoma	Nimbochromis_linni	0.136092	23.7895	0	0.0407608	34609.6	19770.1	15033.6
Pallidochromis_tokolosh	Cyrtocara_moorei	Labidochromis_ianthus	0.136083	17.9314	0	0.0848531	22651.2	22053.5	16770.2
Chindongo_flavus	Astatotilapia_calliptera	Dimidiochromis_kiwinge	0.136064	17.8875	0	0.054947	31491.4	28004.1	21296.1
Placidochromis_mbenji_lip	Capidochromis_eucinostomus	Copadichromis_virginalis	0.13606	18.9704	0	0.180884	50459.2	42450	32282
Abactochromis_labrosus	Astatotilapia_calliptera	Buccochromis_rhoadesii	0.136059	16.3666	0	0.050371	36076.4	29110.4	22137.6
Diplotaxodon_limnothrissa	Dimidiochromis_kiwinge	Abactochromis_labrosus	0.136056	15.6757	0	0.0622579	29708.8	28722.8	21843
Petrotilapia_nigra	Astatotilapia_calliptera	Otopharynx_tetrastigma	0.136054	18.4715	0	0.0535628	26376.8	25151.2	19127
Pallidochromis_tokolosh	Otopharynx_tetrastigma	Labidochromis_gigas	0.13601	14.3656	0	0.0760839	28532.4	28391.9	21593.4
Lethrinops_longimanus	Otopharynx_tetrastigma	Astatotilapia_calliptera	0.135993	10.6095	0	0.135243	38052.1	25614.4	19481.6
Mylochromis_lateristriga	Taeniochromis_holotaenia	Abactochromis_labrosus	0.135949	15.3687	0	0.060269	28958.1	26625.4	20252.4
Abactochromis_labrosus	Astatotilapia_calliptera	Tyrannochromis_nigriventer	0.135926	14.4222	0	0.0497957	30399.2	25132.5	19117.8
Labidochromis_gigas	Astatotilapia_calliptera	Otopharynx_nitidus	0.135913	17.119	0	0.0500893	36343	28935.2	22011
Abactochromis_labrosus	Astatotilapia_calliptera	Otopharynx_brooksi	0.135888	18.3338	0	0.0555894	28946.2	23376	17783
Pallidochromis_tokolosh	Otopharynx_brooksi	Labidochromis_ianthus	0.135845	17.2495	0	0.0843172	23939	22841	17377.5
Labeotropheus_artatorostris	Astatotilapia_calliptera	Capidochromis_eucinostomus	0.135781	15.8915	0	0.0628256	36256.4	29999.4	22826.6
Diplotaxodon_macrops	Aulonocara_steveni	Abactochromis_labrosus	0.135711	25.8906	0	0.0583982	28541.4	26627.9	20264.1
Astatotilapia_calliptera	Otopharynx_speciosus	Mylochromis_lateristriga	0.135692	12.2688	0	0.137991	28095.5	24023	18282.5
Hemitilapia_oxyrhynchus	Capidochromis_eucinostomus	Copadichromis_virginalis	0.135637	12.0262	0	0.180138	43752.8	36392.8	27699.5
Labeotropheus_trewavasae	Tropheops_microstoma	Taeniolethrinops_furcicauda	0.13561	20.0022	0	0.0502178	38337.1	20128.1	15320.9
Metriaclima_zebra	Tropheops_microstoma	Maravichromis_mola	0.135512	34.5627	0	0.0367581	39349.9	22644.4	17239.6
Diplotaxodon_macrops	Lethrinops_albus	Abactochromis_labrosus	0.13547	26.0864	0	0.0602785	15652.8	14987.5	11411.2
Dimidiochromis_compressiceps	Capidochromis_eucinostomus	Copadichromis_virginalis	0.135406	19.4482	0	0.179399	46423.6	41319.1	31463.9
Pallidochromis_tokolosh	Hemitaenichromis_spilopterus	Abactochromis_labrosus	0.135363	15.6243	0	0.0621228	29760.2	28994.8	22081
Melanochromis_vermivorous	Astatotilapia_calliptera	Cyrtocara_moorei	0.135253	13.0543	0	0.0569404	26547.4	22262.9	16958.1
Melanochromis_vermivorous	Stigmatochromis_modestus	Diplotaxodon_macrops	0.135228	12.2562	0	0.161358	25450.5	25084	19108
Labeotropheus_trewavasae	Tropheops_microstoma	Taeniolethrinops_macrorhynchus	0.135194	21.7445	0	0.0508825	36630.9	19392.4	14773.4
Labidochromis_gigas	Astatotilapia_calliptera	Otopharynx_heterodon	0.135154	20.6857	0	0.0479813	37029	30019	22870.8
Diplotaxodon_macrops	Cyrtocara_moorei	Labidochromis_gigas	0.135145	24.2877	0	0.0744315	23621	23057.5	17567.2
Pallidochromis_tokolosh	Stigmatochromis_guttatus	Labidochromis_ianthus	0.135088	17.0022	0	0.0843011	25828.4	25091.1	19118.9
Diplotaxodon_limnothrissa	Copadichromis_trimaculatus	Labidochromis_ianthus	0.135052	15.8227	0	0.0875792	26890.1	26236.9	19993.4
Labidochromis_ianthus	Astatotilapia_calliptera	Chilotilapia_rhoadesii	0.135051	18.2175	0	0.055081	35435	30153.1	22977.8
Mylochromis_lateristriga	Copadichromis_virginalis	Astatotilapia_calliptera	0.135022	19.5117	0	0.108274	24932.2	23603.5	17987.8
Labidochromis_gigas	Astatotilapia_calliptera	Copadichromis_trimaculatus	0.135015	22.7054	0	0.0632941	31357.1	25440.4	19387.9
Diplotaxodon_macrops	Fossorochromis_rostratus	Melanochromis_vermivorous	0.135013	19.9478	0	0.0736867	27411	27310.2	20813
Mylochromis_lateristriga	Tyrannochromis_nigriventer	Melanochromis_vermivorous	0.134975	22.4072	0	0.0733434	25341.6	24791.1	18894.6
Mylochromis_lateristriga	Dimidiochromis_kiwinge	Abactochromis_labrosus	0.134936	16.0604	0	0.0601277	28869.5	27044.2	20613.5
Abactochromis_labrosus	Astatotilapia_calliptera	Lethrinops_lethrinus	0.1348	19.5317	0	0.0653752	33450.9	25836.1	19698.1
Labeotropheus_trewavasae	Astatotilapia_calliptera	Lethrinops_sp._oliveri	0.134785	13.9083	0	0.0837961	32286	25264	19262.5
Diplotaxodon_limnothrissa	Otopharynx_brooksi	Petrotilapia_chrysos	0.134783	17.4246	0	0.0871637	23985	23966.8	18273.5
Diplotaxodon_macrops	Otopharynx_speciosus	Labidochromis_ianthus	0.134773	27.9183	0	0.0862426	28893.9	28732.9	21907.9
Labeotropheus_trewavasae	Tropheops_microstoma	Otopharynx_picta	0.134767	21.8041	0	0.0387866	38941.5	21129.5	16110.8
Labeotropheus_trewavasae	Tropheops_microstoma	Lethrinops_albus	0.134746	12.8343	0	0.0603334	20069.8	10941.5	8343
Pallidochromis_tokolosh	Stigmatochromis_guttatus	Abactochromis_labrosus	0.134724	19.3963	0	0.0580237	27892.6	25290.9	19285.4
Labeotropheus_artatorostris	Tropheops_microstoma	Nimbochromis_livingstonii	0.134661	21.0871	0	0.0450383	29453.8	17141.8	13073
Diplotaxodon_macrops	Otopharynx_brooksi	Melanochromis_vermivorous	0.134615	16.6435	0	0.0733176	24157.8	23942.5	18261.2
Labidochromis_gigas	Astatotilapia_calliptera	Taeniolethrinops_praeorbitalis	0.134592	18.2691	0	0.0630433	32996.1	26271.6	20038.6
Pallidochromis_tokolosh	Copadichromis_quadrimaculatus	Tropheops_microstoma	0.134589	16.6189	0	0.106705	20100	19926.5	15199
Cynotilapia_afra	Copadichromis_quadrimaculatus	Diplotaxodon_macrops	0.134585	11.8782	0	0.167712	23993.8	23949.2	18267.5
Labeotropheus_artatorostris	Tropheops_microstoma	Tyrannochromis_nigriventer	0.134482	17.1259	0	0.0398711	31836.9	18467.4	14089.1
Petrotilapia_chrysos	Astatotilapia_calliptera	Dimidiochromis_strigatus	0.13445	14.6777	0	0.0525009	30274.9	27338.1	20858.1
Labeotropheus_artatorostris	Tropheops_microstoma	Bucochromis_heterotaenia	0.134448	23.9277	0	0.0384985	37021.6	20921.6	15962.6
Labidochromis_gigas	Tyrannochromis_nigriventer	Diplotaxodon_macrops	0.134372	12.632	0	0.158426	26418.5	25696.5	19608.8
Diplotaxodon_macrops	Stigmatochromis_modestus	Labidochromis_gigas	0.134365	16.0062	0	0.073285	25878.8	25385.2	19371.5
Labeotropheus_artatorostris	Tropheops_microstoma	Otopharynx_nitidus	0.134344	21.0046	0	0.0395071	38369.8	20944.2	15983.2
Abactochromis_labrosus	Nimbochromis_polystigma	Diplotaxodon_macrops	0.134327	13.4465	0	0.162336	29134.5	28577.2	21809
Labeotropheus_artatorostris	Tropheops_microstoma	Stigmatochromis_modestus	0.134316	20.2008	0	0.0454158	32101.5	18151.8	13853
Metriaclima_callainos	Astatotilapia_calliptera	Placidochromis_milomo	0.134303	16.5214	0	0.0558093	32335.8	30432.6	23226.1
Metriaclima_zebra	Tropheops_microstoma	Cyrtocara_moorei	0.134266	25.4388	0	0.0457065	29151.8	16587.5	12660.5
Astatotilapia_calliptera	Nyassachromis_prostoma	Diplotaxodon_limnothrissa	0.134254	13.0466	0	0.156022	29537	26185.2	19986.5
Pallidochromis_tokolosh	Otopharynx_tetrastigma	Melanochromis_auratus	0.134233	14.6136	0	0.0665854	29204.6	28432.4	21702.6
Labidochromis_ianthus	Bucochromis_heterotaenia	Diplotaxodon_limnothrissa	0.13423	11.5944	0	0.161165	29561.1	29546.1	22552.9
Diplotaxodon_limnothrissa	Taeniochromis_holotaenia	Labidochromis_ianthus	0.134215	13.4869	0	0.0871467	27955.1	27801.9	21222.1
Metriaclima_callainos	Astatotilapia_calliptera	Bucochromis_heterotaenia	0.134206	14.8363	0	0.0479783	29933.2	28051.8	21413.2
Genyochromis_mento	Astatotilapia_calliptera	Otopharynx_tetrastigma	0.134203	16.9055	0	0.053072	26255	25098.5	19159
Astatotilapia_calliptera	Ctenopharynx_intermedius	Pallidochromis_tokolosh	0.134202	11.8615	0	0.142758	26868.2	23465.5	17912.5
Pallidochromis_tokolosh	Champsochromis_caeruelus	Labidochromis_ianthus	0.134185	15.4075	0	0.0855752	28049.2	27642.5	21101.8
Astatotilapia_calliptera	Stigmatochromis_guttatus	Pallidochromis_tokolosh	0.134168	10.9366	0	0.137152	25905.8	21288.8	16252
Metriaclima_zebra	Tropheops_microstoma	Nimbochromis_polystigma	0.134162	25.0361	0	0.0421429	35473.2	20260.2	15467
Abactochromis_labrosus	Astatotilapia_calliptera	Otopharynx_speciosus	0.134143	17.1983	0	0.048931	35458	28467	21733
Chilotilapia_rhoadesii	Capidochromis_eucinostomus	Copadichromis_virginalis	0.134128	15.4542	0	0.180378	52185.3	44238.6	33774.8
Pallidochromis_tokolosh	Fossorochromis_rostratus	Abactochromis_labrosus	0.134115	16.828	0	0.0581698	29030.5	26528.5	20254.2
Diplotaxodon_limnothrissa	Stigmatochromis_guttatus	Abactochromis_labrosus	0.134094	16.7276	0	0.0608731	28273.6	26768.9	20438.6
Astatotilapia_calliptera	Aulonocara_steveni	Diplotaxodon_macrops	0.134087	11.9961	0	0.153093	26213	22305.5	17031
Astatotilapia_calliptera	Aulonocara_sp._yellow	Diplotaxodon_limnothrissa	0.134032	12.0453	0	0.154751	25157	24079.8	18387.8
Otopharynx_brooksi	Capidochromis_eucinostomus	Copadichromis_virginalis	0.134032	15.468	0	0.174016	36124.8	33112.8	25285.5
Pallidochromis_tokolosh	Tyrannochromis_nigriventer	Chindongo_flavus	0.134019	19.7009	0	0.0821287	25549.5	25431.5	19420.5
Genyochromis_mento	Copadichromis_quadrimaculatus	Diplotaxodon_macrops	0.134015	11.7717	0	0.165132	23468	23428.8	17891.2
Labeotropheus_trewavasae	Astatotilapia_calliptera	Aulonocara_sp._yellow	0.133999	14.7523	0	0.079287	34006.2	26389	20152.5
Labeotropheus_artatorostris	Tropheops_microstoma	Champsochromis_caeruelus	0.133982	20.2383	0	0.0374188	36298.4	20732.9	15833.6
Metriaclima_callainos	Astatotilapia_calliptera	Fossorochromis_rostratus	0.133948	14.7405	0	0.056851	27847.6	26339.6	20116.9
Mylochromis_lateristriga	Nimbochromis_polystigma	Abactochromis_labrosus	0.133825	17.5689	0	0.0611676	28883	27621.2	21101
Astatotilapia_calliptera	Nyassachromis_prostoma	Pallidochromis_tokolosh	0.133814	11.9241	0	0.143946	27927.6	25262.4	19299.4
Labidochromis_ianthus	Otopharynx_brooksi	Diplotaxodon_macrops	0.133814	12.467	0	0.161959	24131.9	23426.9	17897.1
Astatotilapia_calliptera	Aulonocara_steveni	Mylochromis_lateristriga	0.133715	12.0566	0	0.134869	24729.1	22315.6	17051.6
Abactochromis_labrosus	Mylochromis_epichoralis	Diplotaxodon_macrops	0.133634	12.3956	0	0.164356	32405.2	31932.5	24404
Metriaclima_callainos	Astatotilapia_calliptera	Dimidiochromis_kiwinge	0.133612	13.7568	0	0.0533098	28312.6	26904.9	20562.6
Labidochromis_ianthus	Fossorochromis_rostratus	Diplotaxodon_limnothrissa	0.133591	11.3577	0	0.157202	27699.2	27507	21023.8
Labidochromis_gigas	Astatotilapia_calliptera	Lethrinops_auritus	0.133587	17.6429	0	0.0623188	35386.9	28163.1	21525.4
Iodotropheus_sprengerae	Cyrtocara_moorei	Pallidochromis_tokolosh	0.13356	11.8288	0	0.143698	21596.6	21243.6	16237.6
Diplotaxodon_macrops	Nimbochromis_livingstonii	Labidochromis_gigas	0.133531	21.5869	0	0.0744881	23959.9	23885.6	18258.1
Mylochromis_lateristriga	Fossorochromis_rostratus	Abactochromis_labrosus	0.133518	17.9297	0	0.0592463	28514.9	26451.6	20220.1
Metriaclima_callainos	Astatotilapia_calliptera	Otopharynx_speciosus	0.133512	12.3121	0	0.0488181	29935.4	27924.6	21346.4
Diplotaxodon_limnothrissa	Otopharynx_picta	Labidochromis_ianthus	0.1335	18.8226	0	0.0880943	29863.2	29752.2	22744
Iodotropheus_sprengerae	Otopharynx_brooksi	Mylochromis_lateristriga	0.133494	12.1561	0	0.140379	22381.5	22200.8	16971.5
Diplotaxodon_limnothrissa	Fossorochromis_rostratus	Abactochromis_labrosus	0.133493	17.3828	0	0.060837	29522	28060.8	21451.2
Nimbochromis_polystigma	Copadichromis_quadrimaculatus	Copadichromis_virginalis	0.133429	14.1289	0	0.176142	34197.1	33391.4	25529.6
Iodotropheus_sprengerae	Stigmatochromis_guttatus	Pallidochromis_tokolosh	0.133422	11.0215	0	0.143367	24514.6	24169.4	18479.1
Mylochromis_lateristriga	Stigmatochromis_guttatus	Abactochromis_labrosus	0.133373	21.981	0	0.058912	27419.6	25204.4	19272.4
Trematocranus_placodon	Capidochromis_eucinostomus	Copadichromis_virginalis	0.133373	12.1121	0	0.175519	39766.6	34358.6	26272.1
Alticorpus_macrocleithrum	Otopharynx_tetrastigma	Astatotilapia_calliptera	0.133349	8.83605	4.02343e-18	0.131849	37425.2	25947.8	19841.8
Metriaclima_zebra	Tropheops_microstoma	Hemitaenichromis_spilopterus	0.13334	24.6114	0	0.0428974	36371.1	21173.6	16191.4
Mylochromis_lateristriga	Stigmatochromis_modestus	Labidochromis_ianthus	0.133258	16.0019	0	0.0839256	24398.2	24101	18433
Diplotaxodon_limnothrissa	Nimbochromis_polystigma	Abactochromis_labrosus	0.133249	14.5344	0	0.0626547	29718.9	29303.1	22412.1
Labidochromis_ianthus	Astatotilapia_calliptera	Cheilotilapia_euchilus	0.133236	17.5719	0	0.0577005	35369.8	30184.9	23087.1
Labidochromis_ianthus	Astatotilapia_calliptera	Placidochromis_johnstoni	0.133236	15.6341	0	0.0513086	28686.4	24669.1	18868.4
Mylochromis_lateristriga	Hemitaenichromis_spilopterus	Abactochromis_labrosus	0.133232	16.3118	0	0.0623777	29330.6	28832.1	22052.6
Metriaclima_callainos	Astatotilapia_calliptera	Nimbochromis_livingstonii	0.133191	12.7815	0	0.0555496	23590.1	22778.1	17423.6
Labidochromis_ianthus	Cyrtocara_moorei	Diplotaxodon_limnothrissa	0.133187	11.6923	0	0.155766	23388.9	23003.1	17595.9
Astatotilapia_calliptera	Capidochromis_eucinostomus	Mylochromis_lateristriga	0.13313	11.6694	0	0.140978	27728.9	26005.6	19894.9
Petrotilapia_chrysos	Copadichromis_trimaculatus	Diplotaxodon_macrops	0.133129	11.7047	0	0.164584	25803.9	25634.6	19611.1
Astatotilapia_calliptera	Lethrinops_gossei	Diplotaxodon_limnothrissa	0.133087	12.2276	0	0.153534	25143.1	24016.6	18374.9
Diplotaxodon_macrops	Nimbochromis_livingstonii	Melanochromis_auratus	0.133075	22.8926	0	0.0660666	24251	23960	18332
Melanochromis_vermivorous	Stigmatochromis_guttatus	Diplotaxodon_macrops	0.133057	11.3889	0	0.160956	26202.6	26163.1	20018.4
Diplotaxodon_macrops	Copadichromis_quadrimaculatus	Iodotropheus_sprengerae	0.133044	32.1443	0	0.0907489	25354.1	24566.4	18797.1
Labeotropheus_artatorostris	Tropheops_microstoma	Cheilotilapia_euchilus	0.133032	20.7405	0	0.045574	40126.3	22467.8	17191.8
Mylochromis_lateristriga	Tyrannochromis_nigriventer	Labidochromis_gigas	0.133025	18.8119	0	0.0738493	25916.2	24949.5	19091
Diplotaxodon_macrops	Copadichromis_borleyi	Abactochromis_labrosus	0.132978	23.6137	0	0.0612048	32515.4	31419.9	24044.4
Petrotilapia_chrysos	Astatotilapia_calliptera	Trematocranus_placodon	0.132946	17.0249	0	0.0576638	26724.4	24092.4	18438.1
Diplotaxodon_macrops	Copadichromis_quadrimaculatus	Petrotilapia_nigra	0.132932	22.1517	0	0.0998109	23723.2	23334	17858.2
Melanochromis_vermivorous	Astatotilapia_calliptera	Taeniochromis_holotaenia	0.132905	14.2498	0	0.0494606	31903.8	26718	20449.2
Labeotropheus_artatorostris	Tropheops_microstoma	Eclectochromis_ornatus	0.132888	20.119	0	0.0562517	39764.6	22743.9	17408.2
Diplotaxodon_limnothrissa	Placidochromis_johnstoni	Abactochromis_labrosus	0.132867	17.0423	0	0.0600799	27594.4	26860.1	20559.6
Labeotropheus_artatorostris	Tropheops_microstoma	Dimidiochromis_strigatus	0.132865	22.0159	0	0.0407511	35489.9	20096.9	15382.9
Melanochromis_vermivorous	Astatotilapia_calliptera	Otopharynx_speciosus	0.132864	13.6163	0	0.0485249	33793.8	28085.2	21497.5
Melanochromis_vermivorous	Tyrannochromis_nigriventer	Diplotaxodon_limnothrissa	0.13286	12.9905	0	0.153058	26641	25929.8	19847.8
Metriaclima_zebra	Tropheops_microstoma	Nimbochromis_livingstonii	0.132848	27.9212	0	0.0443591	29482.8	17042	13045
Petrotilapia_chrysos	Nimbochromis_livingstonii	Pallidochromis_tokolosh	0.132834	11.9617	0	0.142531	22550	22528.2	17245
Petrotilapia_chrysos	Taeniochromis_holotaenia	Diplotaxodon_limnothrissa	0.132824	11.1159	0	0.158803	27685.5	27657.8	21172
Labidochromis_ianthus	Stigmatochromis_guttatus	Diplotaxodon_limnothrissa	0.132817	11.6259	0	0.156685	26648.9	26302.9	20135.1
Melanochromis_vermivorous	Astatotilapia_calliptera	Otopharynx_brooksi	0.132799	15.823	0	0.0547159	27715.9	23198.9	17759.6
Labidochromis_ianthus	Tyrannochromis_nigriventer	Mylochromis_lateristriga	0.132779	12.6765	0	0.136506	25019.6	24320.6	18619.1
Tropheops_microstoma	Copadichromis_quadrimaculatus	Diplotaxodon_limnothrissa	0.132764	11.8898	0	0.158888	21196.2	20855.8	15967
Diplotaxodon_limnothrissa	Hemitilapia_oxyrhynchus	Abactochromis_labrosus	0.132761	15.4375	0	0.0630973	27824.6	27559.4	21099.4
Chindongo_flavus	Astatotilapia_calliptera	Stigmatochromis_guttatus	0.13276	18.9868	0	0.0515529	29483	26155	20024.2
Astatotilapia_calliptera	Taeniolethrinops_praeorbitalis	Pallidochromis_tokolosh	0.132755	11.5111	0	0.139452	25569.8	22589.2	17294.5
Diplotaxodon_macrops	Cyrtocara_moorei	Melanochromis_vermivorous	0.132753	22.2776	0	0.0720727	23025.4	22905.1	17536.4
Pallidochromis_tokolosh	Nimbochromis_linni	Labidochromis_ianthus	0.132739	13.9033	0	0.0831141	26748.8	26317.5	20149.5
Astatotilapia_calliptera	Otopharynx_brooksi	Diplotaxodon_limnothrissa	0.132701	13.5971	0	0.148291	24960.9	20168.9	15443.1
Labeotropheus_trewavasae	Astatotilapia_calliptera	Copadichromis_quadrimaculatus	0.132655	13.6436	0	0.076776	31955.2	26093.2	19981.2
Melanochromis_auratus	Astatotilapia_calliptera	Otopharynx_picta	0.132637	13.9575	0	0.0474069	36388.9	28606.9	21906.9
Chindongo_flavus	Astatotilapia_calliptera	Otopharynx_lithobates	0.132597	17.1404	0	0.0525359	30450	27226.5	20851.5
Labidochromis_ianthus	Nimbochromis_livingstonii	Mylochromis_lateristriga	0.13256	12.7434	0	0.139248	22691.2	22668.8	17362.2
Pallidochromis_tokolosh	Nimbochromis_livingstonii	Melanochromis_vermivorous	0.132558	17.7802	0	0.0708367	23724.2	22817.5	17476.2
Melanochromis_vermivorous	Astatotilapia_calliptera	Otopharynx_lithobates	0.132504	16.0943	0	0.0516758	30924.4	26344.9	20180.1
Placidochromis_milomo	Capidochromis_eucinostomus	Copadichromis_virginalis	0.132491	14.6645	0	0.179505	50853.6	44635.9	34191.9
Iodotropheus_sprengerae	Taeniochromis_holotaenia	Pallidochromis_tokolosh	0.132459	10.3617	0	0.144497	25770.1	25684.9	19676.4
Diplotaxodon_limnothrissa	Stigmatochromis_modestus	Melanochromis_vermivorous	0.132425	14.7886	0	0.0726757	26106.9	25651.1	19651.9
Melanochromis_vermivorous	Astatotilapia_calliptera	Bucochromis_heterotaenia	0.132411	15.5206	0	0.0473572	33712	28227.8	21626.5
Diplotaxodon_macrops	Stigmatochromis_modestus	Melanochromis_auratus	0.132411	17.9838	0	0.0641404	26364.4	25416.1	19472.4
Labeotropheus_artatorostris	Tropheops_microstoma	Taeniochromis_holotaenia	0.132359	19.7075	0	0.0395388	34748.1	19741.1	15126.1
Astatotilapia_calliptera	Stigmatochromis_modestus	Pallidochromis_tokolosh	0.132279	12.5675	0	0.135112	24545.8	20501.8	15711.5
Melanochromis_vermivorous	Nimbochromis_livingstonii	Diplotaxodon_limnothrissa	0.132262	12.7857	0	0.155371	24058.4	24050.4	18431.6
Diplotaxodon_macrops	Copadichromis_trimaculatus	Melanochromis_vermivorous	0.132219	19.2733	0	0.0722002	26734.2	25968	19903
Diplotaxodon_macrops	Otopharynx_brooksi	Labidochromis_gigas	0.132207	16.1508	0	0.0731736	24841.9	24012.1	18404.4
Astatotilapia_calliptera	Cyrtocara_moorei	Pallidochromis_tokolosh	0.132203	12.57	0	0.134845	22578	18699.8	14332.8
Pallidochromis_tokolosh	Otopharynx_picta	Melanochromis_vermivorous	0.132202	18.8003	0	0.0723733	29892.6	28317.4	21704.4
Pallidochromis_tokolosh	Otopharynx_lithobates	Abactochromis_labrosus	0.132187	16.8395	0	0.059588	28115.8	26808.5	20548.5
Diplotaxodon_macrops	Otopharynx_picta	Abactochromis_labrosus	0.132132	26.0495	0	0.0603439	30805.6	29759.4	22812.9
Diplotaxodon_macrops	Stigmatochromis_woodei	Labidochromis_gigas	0.132065	16.094	0	0.0735252	26520.8	26130.8	20034
Pallidochromis_tokolosh	Nimbochromis_linni	Petrotilapia_chrysos	0.13201	15.527	0	0.0824716	26442.6	26081.4	19998.4
Petrotilapia_chrysos	Astatotilapia_calliptera	Maravichromis_mola	0.131993	15.4069	0	0.045143	33568.2	30295.2	23230.2
Astatotilapia_calliptera	Copadichromis_borleyi	Pallidochromis_tokolosh	0.131966	12.5587	0	0.137528	29272.1	25020.1	19186.4
Petrotilapia_chrysos	Astatotilapia_calliptera	Mylochromis_ericotaenia	0.131914	16.9519	0	0.048694	29758.5	27196.5	20857.5
Abactochromis_labrosus	Astatotilapia_calliptera	Aristochromis_christiae	0.131888	13.3863	0	0.0362732	37086.9	30107.4	23091.1
Astatotilapia_calliptera	Ctenopharynx_intermedius	Diplotaxodon_limnothrissa	0.131881	12.3576	0	0.151137	28460.6	24212.6	18570.4
Petrotilapia_chrysos	Astatotilapia_calliptera	Nimbochromis_linni	0.131833	13.8087	0	0.049937	29231.4	26593.1	20398.1
Labidochromis_ianthus	Placidochromis_electra	Diplotaxodon_macrops	0.131829	11.2687	0	0.160779	26880.8	26746.2	20515.8
Astatotilapia_calliptera	Lethrinops_longimanus	Mylochromis_lateristriga	0.131818	10.7248	0	0.136161	23678	22805	17493
Labidochromis_gigas	Astatotilapia_calliptera	Tramitichromis_brevis	0.131755	20.4764	0	0.0536553	35827.2	28623.5	21959
Astatotilapia_calliptera	Copadichromis_trimaculatus	Mylochromis_lateristriga	0.131738	13.5373	0	0.134643	24842.2	21636	16599
Mylochromis_lateristriga	Tyrannochromis_nigriventer	Chindongo_flavus	0.131731	19.6537	0	0.0825377	25253.2	25214.2	19344.5
Labidochromis_ianthus	Astatotilapia_calliptera	Dimidiochromis_strigatus	0.13172	16.7921	0	0.0501661	31394.9	26707.9	20490.9
Labeotropheus_artatorostris	Tropheops_microstoma	Dimidiochromis_kiwinge	0.131683	19.6774	0	0.0419096	35317.1	20054.1	15387.1
Diplotaxodon_macrops	Taeniochromis_holotaenia	Melanochromis_vermivorous	0.131666	16.7296	0	0.0720809	27668.2	27500.8	21101.5
Diplotaxodon_macrops	Copadichromis_quadrimaculatus	Abactochromis_labrosus	0.131649	26.619	0	0.0560783	28677.4	25575.1	19624.6
Abactochromis_labrosus	Maravichromis_mola	Diplotaxodon_macrops	0.131612	12.9334	0	0.162901	32342.9	32037.6	24585.4
Abactochromis_labrosus	Hemitilapia_oxyrhynchus	Diplotaxodon_macrops	0.131595	11.9473	0	0.160308	27289.6	26773.1	20546.1
Melanochromis_vermivorous	Otopharynx_picta	Diplotaxodon_macrops	0.131542	11.9694	0	0.160237	29810.2	29257	22454.8
Labidochromis_ianthus	Stigmatochromis_modestus	Diplotaxodon_limnothrissa	0.131541	12.4798	0	0.153083	25718.9	25199.1	19340.4
Labidochromis_ianthus	Astatotilapia_calliptera	Nimbochromis_linni	0.131538	18.9022	0	0.0486204	30506	26105	20035.8
Pallidochromis_tokolosh	Fossorochromis_rostratus	Labidochromis_ianthus	0.131534	15.9647	0	0.082305	27032.8	26128.2	20053.8
Labeotropheus_artatorostris	Astatotilapia_calliptera	Alticorpus_geoffreyi	0.131507	15.0395	0	0.073439	33321.9	26272.9	20165.9
Chindongo_flavus	Astatotilapia_calliptera	Fossorochromis_rostratus	0.131502	16.7175	0	0.0569909	30904.1	27390.1	21023.6
Diplotaxodon_limnothrissa	Dimidiochromis_strigatus	Abactochromis_labrosus	0.131484	17.3638	0	0.0610832	29980	28939.2	22213.5
Pallidochromis_tokolosh	Stigmatochromis_modestus	Melanochromis_vermivorous	0.13148	16.0372	0	0.0684547	25744.8	24125	18518.2
Diplotaxodon_macrops	Aulonocara_steveni	Petrotilapia_chrysos	0.131394	23.2077	0	0.0814876	26364.9	25937.6	19913.1
Astatotilapia_calliptera	Lethrinops_longimanus	Diplotaxodon_macrops	0.13137	10.892	0	0.15522	24995.8	22786.5	17494.8
Diplotaxodon_limnothrissa	Copadichromis_borleyi	Labidochromis_ianthus	0.131341	16.6551	0	0.0859265	30925	30722	23588.8
Labidochromis_gigas	Astatotilapia_calliptera	Taeniolethrinops_macrorhynchus	0.131317	15.4476	0	0.0612965	33061.6	26261.1	20164.6
Labeotropheus_artatorostris	Astatotilapia_calliptera	Alticorpus_macrocleithrum	0.131316	12.851	0	0.0712376	32640.2	25907	19892.8
Pallidochromis_tokolosh	Hemitilapia_oxyrhynchus	Abactochromis_labrosus	0.131274	15.535	0	0.0593998	27275.1	25963.9	19938.1
Petrotilapia_chrysos	Astatotilapia_calliptera	Hemitaenichromis_spilopterus	0.131265	17.5611	0	0.0531365	30774.1	28270.9	21710.1
Chindongo_flavus	Astatotilapia_calliptera	Stigmatochromis_woodei	0.13123	16.7364	0	0.0479348	29101	25714	19748
Pallidochromis_tokolosh	Copadichromis_trimaculatus	Iodotropheus_sprengerae	0.131208	17.4826	0	0.0916155	24512.8	24269.5	18639.5
Metriaclima_zebra	Tropheops_microstoma	Dimidiochromis_compressiceps	0.131208	26.1456	0	0.0369863	37463.2	21161.5	16252.5
Labeotropheus_artatorostris	Tropheops_microstoma	Otopharynx_speciosus	0.131203	18.1993	0	0.0382856	37187.4	20722.4	15915.4
Pallidochromis_tokolosh	Dimidiochromis_strigatus	Abactochromis_labrosus	0.131187	15.8738	0	0.0578861	29413.8	27233.8	20917
Metriaclima_callainos	Astatotilapia_calliptera	Stigmatochromis_guttatus	0.131167	14.4557	0	0.0500259	26483	25136.5	19307
Stigmatochromis_guttatus	Capidochromis_eucinostomus	Copadichromis_virginalis	0.131144	17.3693	0	0.170843	40331.2	35685.8	27411
Pallidochromis_tokolosh	Placidochromis_johnstoni	Abactochromis_labrosus	0.131112	15.8306	0	0.0561386	27226	25219	19372.5
Astatotilapia_calliptera	Taeniochromis_holotaenia	Pallidochromis_tokolosh	0.131108	11.0583	0	0.136382	27242.4	22632.6	17385.9
Astatotilapia_calliptera	Lethrinops_sp._oliveri	Diplotaxodon_limnothrissa	0.131069	12.5841	0	0.150353	24052.9	22830.6	17539.4
Champsochromis_caeruelus	Capidochromis_eucinostomus	Copadichromis_virginalis	0.131026	11.774	0	0.174349	45979.6	39611.6	30433.9
Tyrannochromis_nigriventer	Nyassachromis_prostoma	Copadichromis_virginalis	0.13102	13.1523	0	0.160278	42392.6	33125.9	25451.1
Diplotaxodon_limnothrissa	Placidochromis_milomo	Abactochromis_labrosus	0.130991	20.1071	0	0.0633087	33188.6	33120.5	25448.5
Iodotropheus_sprengerae	Stigmatochromis_modestus	Pallidochromis_tokolosh	0.130903	11.785	0	0.139482	23712.4	23199.6	17828.9
Labeotropheus_artatorostris	Tropheops_microstoma	Chilotilapia_rhoadesii	0.130889	24.4375	0	0.0425085	40017.2	22521.4	17308.2
Diplotaxodon_limnothrissa	Aristochromis_christiae	Abactochromis_labrosus	0.130861	13.5717	0	0.0618306	32408.9	31859.9	24486.4
Diplotaxodon_limnothrissa	Mylochromis_epichoralis	Abactochromis_labrosus	0.130859	16.7686	0	0.0626403	33133.6	32521.4	24994.9
Labeotropheus_artatorostris	Tropheops_microstoma	Placidochromis_electra	0.130838	25.6099	0	0.0451291	34919.4	19392.9	14905.4
Cheilotilapia_euchilus	Capidochromis_eucinostomus	Copadichromis_virginalis	0.130836	16.7061	0	0.176045	52656	44096.8	33892.9
Labeotropheus_artatorostris	Tropheops_microstoma	Buccochromis_rhoadesii	0.130811	23.3317	0	0.0384264	37741	21045.2	16176.2
Astatotilapia_calliptera	Alticorpus_macrocleithrum	Diplotaxodon_macrops	0.130789	10.1066	0	0.152719	25338.6	22921.4	17619.1
Labidochromis_ianthus	Mylochromis_ericotaenia	Pallidochromis_tokolosh	0.130771	11.8267	0	0.143351	27162.1	27004.4	20758.4
Astatotilapia_calliptera	Otopharynx_speciosus	Diplotaxodon_macrops	0.130756	11.3309	0	0.15205	29861.8	23967.5	18424.5
Labidochromis_gigas	Astatotilapia_calliptera	Copadichromis_borleyi	0.130673	16.7391	0	0.0442909	36555.2	29732.8	22860.2
Astatotilapia_calliptera	Capidochromis_eucinostomus	Diplotaxodon_macrops	0.130648	10.6014	0	0.157314	29445.1	26054.4	20033.1
Pallidochromis_tokolosh	Stigmatochromis_modestus	Petrotilapia_chrysos	0.130634	15.2933	0	0.0801655	24581.9	23791.4	18293.6
Diplotaxodon_limnothrissa	Aulonocara_steveni	Iodotropheus_sprengerae	0.130631	18.7036	0	0.0915608	25948.8	25936.2	19943
Labeotropheus_artatorostris	Tropheops_microstoma	Stigmatochromis_guttatus	0.130627	19.1571	0	0.0401167	33023.6	18719.4	14393.9
Astatotilapia_calliptera	Bucochromis_heterotaenia	Pallidochromis_tokolosh	0.130561	11.3441	0	0.135384	28739.5	23889.8	18372
Pallidochromis_tokolosh	Mylochromis_epichoralis	Abactochromis_labrosus	0.13054	18.969	0	0.0598178	32514.9	30912.6	23773.9
Astatotilapia_calliptera	Ctenopharynx_nitidus	Pallidochromis_tokolosh	0.130528	11.6912	0	0.140014	28608.8	24868.5	19126
Pallidochromis_tokolosh	Mylochromis_ericotaenia	Abactochromis_labrosus	0.130524	17.5034	0	0.0589173	29137.1	27397.1	21070.9
Labeotropheus_artatorostris	Tropheops_microstoma	Otopharynx_tetrastigma	0.130524	20.4268	0	0.041163	35871.9	20233.1	15561.1
Astatotilapia_calliptera	Aulonocara_sp._yellow	Mylochromis_lateristriga	0.130516	10.5661	0	0.135751	23684.2	23176	17824.8
Melanochromis_vermivorous	Otopharynx_tetrastigma	Pallidochromis_tokolosh	0.130491	11.3641	0	0.137537	28202.1	27643.6	21261.9
Metriaclima_zebra	Tropheops_microstoma	Trematocranus_placodon	0.130477	25.9678	0	0.044671	31465.5	17819	13705.8
Astatotilapia_calliptera	Buccochromis_nototaenia	Pallidochromis_tokolosh	0.130475	10.3891	0	0.135923	27725.6	23337.4	17950.4
Diplotaxodon_limnothrissa	Copadichromis_trimaculatus	Petrotilapia_chrysos	0.130467	16.5611	0	0.0853552	26628.2	26077.8	20058.5
Iodotropheus_sprengerae	Otopharynx_picta	Pallidochromis_tokolosh	0.130461	11.6459	0	0.142495	27472	27261.5	20969.2
Melanochromis_vermivorous	Dimidiochromis_kiwinge	Diplotaxodon_macrops	0.130446	13.2162	0	0.158356	27851.9	27681.4	21292.9
Otopharynx_lithobates	Copadichromis_quadrimaculatus	Copadichromis_virginalis	0.130392	14.1534	0	0.174528	32563.8	32073.8	24674.2
Labeotropheus_artatorostris	Tropheops_microstoma	Placidochromis_mbenji_lip	0.130392	16.8766	0	0.0322046	38664.9	21765.1	16743.9
Diplotaxodon_limnothrissa	Mylochromis_ericotaenia	Abactochromis_labrosus	0.130321	17.0535	0	0.0617739	29591.4	28881.1	22221.4
Astatotilapia_calliptera	Otopharynx_brooksi	Mylochromis_lateristriga	0.130297	11.4346	0	0.131289	23386.1	19552.9	15044.9
Mylochromis_lateristriga	Placidochromis_johnstoni	Abactochromis_labrosus	0.130279	17.2291	0	0.0569168	26679.4	25031.9	19261.4
Abactochromis_labrosus	Otopharynx_tetrastigma	Diplotaxodon_limnothrissa	0.130267	11.4651	0	0.149656	30515.9	29203.1	22471.6
Astatotilapia_calliptera	Placidochromis_electra	Diplotaxodon_limnothrissa	0.130266	12.0955	0	0.147068	27466	23259.8	17898.2
Metriaclima_zebra	Tropheops_microstoma	Aristochromis_christiae	0.130254	21.9621	0	0.0281914	38921.4	21653.1	16662.4
Mylochromis_lateristriga	Copadichromis_trimaculatus	Iodotropheus_sprengerae	0.130254	19.837	0	0.0926976	24412.9	24270.4	18676.4
Dimidiochromis_strigatus	Copadichromis_quadrimaculatus	Copadichromis_virginalis	0.130248	22.3162	0	0.172119	33807	32942.5	25350
Astatotilapia_calliptera	Placidochromis_electra	Pallidochromis_tokolosh	0.130235	10.6594	0	0.136393	26031.8	22553	17355.5
Metriaclima_callainos	Astatotilapia_calliptera	Stigmatochromis_woodei	0.130233	15.7551	0	0.0465802	26150.4	24651.4	18970.4
Diplotaxodon_macrops	Nimbochromis_linni	Labidochromis_gigas	0.130218	16.9319	0	0.0720739	28103.2	27590.8	21233
Labeotropheus_artatorostris	Tropheops_microstoma	Ctenopharynx_intermedius	0.130211	22.2871	0	0.0446042	36062.1	19896.4	15311.9
Diplotaxodon_macrops	Buccochromis_nototaenia	Abactochromis_labrosus	0.130208	26.8536	0	0.0581916	29932.5	28403.2	21858.8
Astatotilapia_calliptera	Copadichromis_trimaculatus	Diplotaxodon_macrops	0.130194	13.1511	0	0.151123	26281	21574	16603.5
Diplotaxodon_macrops	Copadichromis_quadrimaculatus	Labidochromis_ianthus	0.130189	25.839	0	0.0796443	26969.6	25217.6	19407.9
Astatotilapia_calliptera	Fossorochromis_rostratus	Pallidochromis_tokolosh	0.130173	11.4846	0	0.133895	27057.2	22259.8	17132
Iodotropheus_sprengerae	Fossorochromis_rostratus	Pallidochromis_tokolosh	0.130173	10.9925	0	0.141082	25573	25293	19466.5
Mylochromis_lateristriga	Champsochromis_caeruelus	Labidochromis_ianthus	0.130156	18.3818	0	0.084948	27799.4	27538.4	21195.4
Metriaclima_zebra	Tropheops_microstoma	Hemitilapia_oxyrhynchus	0.130149	20.5672	0	0.0432324	33223.6	19077.6	14683.6
Astatotilapia_calliptera	Otopharynx_nitidus	Pallidochromis_tokolosh	0.130145	9.94531	0	0.13832	28057.8	24692.2	19005.2
Mylochromis_lateristriga	Dimidiochromis_strigatus	Abactochromis_labrosus	0.130144	17.8496	0	0.058693	28998.1	27158.6	20903.6
Diplotaxodon_limnothrissa	Otopharynx_brooksi	Melanochromis_vermivorous	0.130133	15.8732	0	0.0718713	25155.4	24206.9	18632.1
Petrotilapia_chrysos	Astatotilapia_calliptera	Placidochromis_mbenji_lip	0.130115	14.6198	0	0.040861	33099.9	29520.9	22723.1
Metriaclima_zebra	Astatotilapia_calliptera	Capidochromis_eucinostomus	0.130106	15.3052	0	0.0611454	36459.6	30245.9	23281.6
Abactochromis_labrosus	Astatotilapia_calliptera	Placidochromis_milomo	0.130061	15.2706	0	0.0541819	38055.1	31076.6	23923.2
Diplotaxodon_limnothrissa	Otopharynx_lithobates	Abactochromis_labrosus	0.130057	18.8647	0	0.0614668	28648.6	28205.4	21713.1
Metriaclima_callainos	Astatotilapia_calliptera	Lethrinops_lethrinus	0.130054	15.007	0	0.0637524	28309.5	25309.2	19483.8
Diplotaxodon_macrops	Stigmatochromis_guttatus	Labidochromis_gigas	0.130045	17.4764	0	0.0722088	26983.5	26309	20253.8
Petrotilapia_chrysos	Astatotilapia_calliptera	Eclectochromis_ornatus	0.130032	16.6945	0	0.0705289	33987.1	30752.2	23674.9
Petrotilapia_chrysos	Astatotilapia_calliptera	Champsochromis_caeruelus	0.130014	16.8596	0	0.0459394	30652.2	27856.2	21446.2
Placidochromis_longimanus	Maravichromis_mola	Copadichromis_trimaculatus	0.130007	6.48822	2.14692e-10	0.144164	41395.5	40756.2	31378.2
Diplotaxodon_macrops	Copadichromis_quadrimaculatus	Cynotilapia_axelrodi	0.130003	29.8441	0	0.0930757	24367.2	24203.2	18634.2
Abactochromis_labrosus	Hemitaenichromis_spilopterus	Diplotaxodon_limnothrissa	0.129901	12.6948	0	0.154105	30616	30233.8	23282
Petrotilapia_chrysos	Astatotilapia_calliptera	Dimidiochromis_compressiceps	0.129901	15.0289	0	0.0462862	31583	28526.8	21967.5
Eclectochromis_ornatus	Capidochromis_eucinostomus	Copadichromis_virginalis	0.129886	15.4635	0	0.174917	53148.7	43917.4	33820.4
Diplotaxodon_macrops	Fossorochromis_rostratus	Labidochromis_gigas	0.129835	18.3018	0	0.072074	28205.5	27401.8	21104
Chindongo_flavus	Astatotilapia_calliptera	Buccochromis_nototaenia	0.12983	14.5059	0	0.0517325	32591.4	28297.9	21794.4
Labidochromis_ianthus	Astatotilapia_calliptera	Trematocranus_placodon	0.129813	23.7787	0	0.0549661	27695.6	23598.1	18175.4
Abactochromis_labrosus	Trematocranus_placodon	Diplotaxodon_macrops	0.129767	11.4922	0	0.157067	25415.5	25103	19336.2
Pallidochromis_tokolosh	Placidochromis_milomo	Abactochromis_labrosus	0.129754	19.2445	0	0.0596822	32690.3	31282.3	24096.7
Petrotilapia_chrysos	Astatotilapia_calliptera	Nimbochromis_polystigma	0.129751	14.3094	0	0.0515321	30096.8	27252	20992.2
Diplotaxodon_macrops	Ctenopharynx_intermedius	Abactochromis_labrosus	0.129693	21.423	0	0.0583086	29745.4	28139.4	21678.4
Astatotilapia_calliptera	Aulonocara_sp._yellow	Diplotaxodon_macrops	0.129691	11.2275	0	0.152688	24873.8	23196.5	17870.5
Petrotilapia_chrysos	Cyrtocara_moorei	Diplotaxodon_limnothrissa	0.12969	10.8266	0	0.153011	22918	22885.2	17630.8
Diplotaxodon_limnothrissa	Aulonocara_steveni	Labidochromis_ianthus	0.129677	18.1147	0	0.0817551	27630.6	26662.6	20541.4
Astatotilapia_calliptera	Tramitichromis_brevis	Pallidochromis_tokolosh	0.129651	10.1052	0	0.135562	28093.6	24437.9	18828.4
Astatotilapia_calliptera	Lethrinops_sp._oliveri	Diplotaxodon_macrops	0.129637	11.1713	0	0.152955	23763.6	22056.9	16994.4
Melanochromis_vermivorous	Astatotilapia_calliptera	Tyrannochromis_nigriventer	0.129558	15.998	0	0.0477248	28977.5	24761.8	19081.5
Diplotaxodon_limnothrissa	Copadichromis_trimaculatus	Abactochromis_labrosus	0.129552	15.4322	0	0.0588484	28800.6	26521.9	20438.1
Diplotaxodon_macrops	Placidochromis_johnstoni	Labidochromis_gigas	0.129546	20.4481	0	0.0711298	26484.9	26137.1	20141.9
Labeotropheus_artatorostris	Tropheops_microstoma	Otopharynx_brooksi	0.129535	21.3307	0	0.0433925	30362.5	17329.8	13355
Mylochromis_lateristriga	Copadichromis_trimaculatus	Abactochromis_labrosus	0.129531	18.1916	0	0.0571904	27730.9	24982.1	19252.4
Pallidochromis_tokolosh	Placidochromis_electra	Abactochromis_labrosus	0.129504	16.4493	0	0.0557942	29084.9	26156.6	20158.6
Pallidochromis_tokolosh	Otopharynx_brooksi	Petrotilapia_chrysos	0.129479	16.4868	0	0.0802442	23693	22515.8	17353.5
Astatotilapia_calliptera	Lethrinops_gossei	Mylochromis_lateristriga	0.129454	10.4983	0	0.133118	23660.4	23159.9	17850.9
Copadichromis_virginalis	Copadichromis_quadrimaculatus	Stigmatochromis_woodei	0.129419	19.6109	0	0.0691833	30300.2	30030.2	23148
Copadichromis_virginalis	Copadichromis_quadrimaculatus	Stigmatochromis_modestus	0.129391	23.1577	0	0.0831601	29341.1	29202.4	22511.1
Abactochromis_labrosus	Otopharynx_lithobates	Diplotaxodon_macrops	0.129378	12.7491	0	0.156219	28126.4	27513.6	21209.9
Diplotaxodon_limnothrissa	Otopharynx_speciosus	Abactochromis_labrosus	0.129375	17.7079	0	0.059098	31942.2	29558	22786
Diplotaxodon_limnothrissa	Champsochromis_caeruelus	Melanochromis_vermivorous	0.129375	15.5253	0	0.0734749	29589.5	29331	22611
Labidochromis_ianthus	Buccochromis_nototaenia	Diplotaxodon_macrops	0.129354	10.208	0	0.159468	28170	27848.8	21469.2
Mylochromis_lateristriga	Dimidiochromis_kiwinge	Labidochromis_ianthus	0.129344	14.7461	0	0.0833254	26859.4	26726.6	20604.6
Diplotaxodon_macrops	Ctenopharynx_intermedius	Labidochromis_ianthus	0.129337	19.5989	0	0.0831632	27843.2	27705.8	21359.8
Diplotaxodon_limnothrissa	Fossorochromis_rostratus	Melanochromis_vermivorous	0.129334	16.7718	0	0.071847	28440	27618	21292.2
Diplotaxodon_macrops	Bucochromis_heterotaenia	Melanochromis_vermivorous	0.129292	21.5867	0	0.0717829	29460.8	29193.8	22509
Mylochromis_lateristriga	Otopharynx_brooksi	Labidochromis_ianthus	0.12928	17.8322	0	0.0819432	23696.1	22725.6	17522.4
Astatotilapia_calliptera	Ctenopharynx_nitidus	Diplotaxodon_limnothrissa	0.129277	12.2646	0	0.149117	30169.4	25703.6	19818.6
Labeotropheus_artatorostris	Tropheops_microstoma	Dimidiochromis_compressiceps	0.129274	21.2979	0	0.0363188	37277.6	21062.4	16240.1
Mylochromis_ericotaenia	Capidochromis_eucinostomus	Copadichromis_virginalis	0.129224	12.0562	0	0.172437	46183.9	38260.4	29503.6
Pallidochromis_tokolosh	Copadichromis_borleyi	Iodotropheus_sprengerae	0.129218	17.7572	0	0.0907303	28290.1	28269.1	21799.4
Pallidochromis_tokolosh	Nimbochromis_livingstonii	Melanochromis_auratus	0.129218	17.7194	0	0.0622825	24838.8	22910	17666.8
Labeotropheus_artatorostris	Tropheops_microstoma	Buccochromis_nototaenia	0.129204	17.4124	0	0.0402674	36494.5	20231.2	15601.5
Mylochromis_lateristriga	Aristochromis_christiae	Abactochromis_labrosus	0.129192	15.1591	0	0.0594986	31289.5	30042	23167.8
Labeotropheus_artatorostris	Tropheops_microstoma	Fossorochromis_rostratus	0.129192	20.2114	0	0.0437478	34780.2	19497.8	15036.2
Diplotaxodon_limnothrissa	Buccochromis_rhoadesii	Labidochromis_ianthus	0.129145	18.4892	0	0.0846159	29946.9	29687.6	22896.6
Diplotaxodon_macrops	Otopharynx_heterodon	Abactochromis_labrosus	0.129142	27.0376	0	0.0595589	32292.2	31245.8	24098.5
Petrotilapia_chrysos	Astatotilapia_calliptera	Placidochromis_longimanus	0.129136	17.679	0	0.0614463	30140.6	25573.4	19723.9
Pallidochromis_tokolosh	Dimidiochromis_compressiceps	Labidochromis_ianthus	0.129126	16.0966	0	0.0821948	28731.1	28257.4	21794.4
Labidochromis_ianthus	Astatotilapia_calliptera	Dimidiochromis_compressiceps	0.129095	17.3623	0	0.0448266	32785.8	27884	21507.8
Mylochromis_lateristriga	Placidochromis_electra	Abactochromis_labrosus	0.129071	18.6973	0	0.0567394	28667	26005.8	20060
Diplotaxodon_macrops	Dimidiochromis_kiwinge	Labidochromis_gigas	0.129052	19.6376	0	0.0721631	28604.5	28040	21630
Melanochromis_auratus	Otopharynx_tetrastigma	Diplotaxodon_limnothrissa	0.12902	10.6598	0	0.149906	29964	29595	22831
Diplotaxodon_macrops	Tramitichromis_brevis	Abactochromis_labrosus	0.128989	22.6762	0	0.0576985	31227.9	29579.4	22820.4
Chindongo_flavus	Astatotilapia_calliptera	Otopharynx_speciosus	0.128963	15.2445	0	0.0483675	33244.1	28998.1	22373.1
Labidochromis_gigas	Astatotilapia_calliptera	Taeniolethrinops_furcicauda	0.128959	17.0791	0	0.0595011	34378.1	27221.9	21002.9
Diplotaxodon_limnothrissa	Nimbochromis_linni	Melanochromis_vermivorous	0.128934	16.2283	0	0.0715404	28064.8	27896.2	21524.2
Iodotropheus_sprengerae	Aulonocara_steveni	Diplotaxodon_macrops	0.128931	11.7165	0	0.155312	25549.4	25027.1	19310.6
Diplotaxodon_limnothrissa	Placidochromis_electra	Abactochromis_labrosus	0.128922	16.1898	0	0.0580834	29629.8	27524.2	21237.8
Labidochromis_ianthus	Stigmatochromis_woodei	Diplotaxodon_limnothrissa	0.128874	11.8843	0	0.149625	26409.2	25817.5	19922.8
Labidochromis_ianthus	Bucochromis_heterotaenia	Diplotaxodon_macrops	0.128841	11.4379	0	0.158479	29357.8	28574.5	22051.8
Abactochromis_labrosus	Astatotilapia_calliptera	Lethrinops_auritus	0.128832	21.2395	0	0.0597289	36198.8	27848	21491.5
Diplotaxodon_macrops	Fossorochromis_rostratus	Melanochromis_auratus	0.128827	22.2064	0	0.0634153	28668.4	27469.9	21199.9
Placidochromis_longimanus	Mylochromis_epichoralis	Copadichromis_trimaculatus	0.128807	6.21281	1.20726e-09	0.142112	40771.8	40485.5	31246
Melanochromis_auratus	Astatotilapia_calliptera	Nyassachromis_prostoma	0.128794	13.0146	0	0.0561542	37783.2	28718.5	22165
Pallidochromis_tokolosh	Dimidiochromis_kiwinge	Petrotilapia_chrysos	0.128792	16.0986	0	0.0804254	27101.9	26394.1	20371.1
Melanochromis_vermivorous	Stigmatochromis_woodei	Diplotaxodon_macrops	0.128788	13.301	0	0.155388	25917.6	25769.4	19889.1
Iodotropheus_sprengerae	Copadichromis_trimaculatus	Diplotaxodon_limnothrissa	0.128787	15.129	0	0.15507	25771.2	25306	19531.5
Melanochromis_vermivorous	Nimbochromis_linni	Diplotaxodon_macrops	0.128785	12.0447	0	0.155326	27610.4	27150.4	20955.1
Metriaclima_zebra	Tropheops_microstoma	Cheilotilapia_euchilus	0.128761	23.7115	0	0.0445671	40395.8	22587.5	17434.2
Labidochromis_gigas	Astatotilapia_calliptera	Placidochromis_electra	0.128753	17.2357	0	0.0550022	32737.8	26372.8	20356.2
Diplotaxodon_macrops	Taeniolethrinops_macrorhynchus	Abactochromis_labrosus	0.128734	20.1452	0	0.0570245	28447	26956	20807.2
Chindongo_flavus	Astatotilapia_calliptera	Cyrtocara_moorei	0.128734	14.49	0	0.0553744	25894.5	22851.5	17639
Melanochromis_vermivorous	Astatotilapia_calliptera	Lethrinops_albus	0.128718	15.9546	0	0.071232	17667.5	14358	11083.2
Pallidochromis_tokolosh	Aristochromis_christiae	Abactochromis_labrosus	0.128709	13.3739	0	0.0581273	31813.5	30205.2	23316.5
Diplotaxodon_macrops	Tramitichromis_brevis	Labidochromis_ianthus	0.128709	16.7868	0	0.0823258	29216	29141	22495
Diplotaxodon_limnothrissa	Trematocranus_placodon	Abactochromis_labrosus	0.128688	16.2811	0	0.0600021	26304.2	25451.5	19647.8
Diplotaxodon_macrops	Champsochromis_caeruelus	Labidochromis_gigas	0.128574	19.0104	0	0.0730454	29432	29033	22417.8
Diplotaxodon_limnothrissa	Buccochromis_nototaenia	Labidochromis_ianthus	0.128529	19.1411	0	0.0840629	28754.9	28518.6	22022.6
Mylochromis_lateristriga	Placidochromis_milomo	Abactochromis_labrosus	0.128524	21.7823	0	0.0604537	32179.1	31162.7	24064.7
Diplotaxodon_limnothrissa	Otopharynx_speciosus	Labidochromis_ianthus	0.128518	19.6968	0	0.0834696	29901.6	29013.6	22405.4
Mylochromis_lateristriga	Nimbochromis_linni	Labidochromis_ianthus	0.128413	16.6925	0	0.0821882	26533.2	26187.5	20227.2
Petrotilapia_chrysos	Astatotilapia_calliptera	Hemitilapia_oxyrhynchus	0.128389	16.5783	0	0.0536686	28155	25623.8	19792.8
Astatotilapia_calliptera	Otopharynx_picta	Pallidochromis_tokolosh	0.128384	11.5467	0	0.135567	28248	24425	18867
Abactochromis_labrosus	Astatotilapia_calliptera	Ctenopharynx_nitidus	0.128358	17.8675	0	0.0504648	36827.5	28800.5	22248
Mylochromis_lateristriga	Stigmatochromis_woodei	Labidochromis_ianthus	0.128348	17.1927	0	0.0823147	25070.1	24776.1	19139.6
Petrotilapia_chrysos	Stigmatochromis_guttatus	Diplotaxodon_limnothrissa	0.128343	10.1611	0	0.15194	26234.1	26100.1	20162.6
Astatotilapia_calliptera	Lethrinops_gossei	Diplotaxodon_macrops	0.128277	11.1314	0	0.151364	24853.1	23087.4	17837.6
Metriaclima_callainos	Astatotilapia_calliptera	Cyrtocara_moorei	0.128274	13.2308	0	0.0542341	23263.5	21978.5	16981
Pallidochromis_tokolosh	Placidochromis_johnstoni	Petrotilapia_chrysos	0.128229	13.5165	0	0.0798345	25017	24708.5	19092
Pallidochromis_tokolosh	Copadichromis_trimaculatus	Abactochromis_labrosus	0.128223	15.9356	0	0.0552628	27989.5	24926.2	19260.5
Pallidochromis_tokolosh	Cyrtocara_moorei	Petrotilapia_chrysos	0.128221	16.3164	0	0.079626	22632.8	21686.2	16757
Pallidochromis_tokolosh	Lethrinops_albus	Abactochromis_labrosus	0.12818	19.9632	0	0.0548001	15985.1	14259.6	11019.4
Chindongo_flavus	Astatotilapia_calliptera	Placidochromis_milomo	0.128144	17.8571	0	0.0544493	35758	31569.8	24397.9
Melanochromis_vermivorous	Placidochromis_johnstoni	Diplotaxodon_limnothrissa	0.128144	12.2732	0	0.150342	26585	26556.5	20523.5
Abactochromis_labrosus	Placidochromis_mbenji_lip	Diplotaxodon_macrops	0.128143	10.502	0	0.157054	31400.9	31197.4	24110.1
Metriaclima_zebra	Astatotilapia_calliptera	Alticorpus_macrocleithrum	0.128134	16.1164	0	0.069644	32695.8	25997	20091.5
Mylochromis_lateristriga	Tyrannochromis_nigriventer	Melanochromis_auratus	0.128128	19.6197	0	0.0629806	26473	24790.8	19159.5
Metriaclima_zebra	Tropheops_microstoma	Chilotilapia_rhoadesii	0.128084	26.9003	0	0.0418785	40234.1	22579.9	17452.4
Diplotaxodon_limnothrissa	Otopharynx_picta	Petrotilapia_chrysos	0.128074	21.1221	0	0.0846431	29447.5	29345	22681.8
Astatotilapia_calliptera	Buccochromis_rhoadesii	Pallidochromis_tokolosh	0.128046	11.1567	0	0.134534	29029.5	24259.8	18752.2
Metriaclima_zebra	Tropheops_microstoma	Dimidiochromis_strigatus	0.128002	26.8654	0	0.0396313	35680.1	20107.6	15544.1
Diplotaxodon_limnothrissa	Nimbochromis_livingstonii	Melanochromis_auratus	0.127998	18.7186	0	0.0647951	25184.6	24171.9	18686.1
Mylochromis_lateristriga	Mylochromis_epichoralis	Abactochromis_labrosus	0.12799	20.481	0	0.0599101	32010.9	30669.6	23709.6
Mylochromis_lateristriga	Cyrtocara_moorei	Labidochromis_ianthus	0.127952	20.155	0	0.0818392	22294.6	21990.1	17001.1
Labidochromis_ianthus	Nimbochromis_polystigma	Pallidochromis_tokolosh	0.1279	11.4244	0	0.139292	27276.4	27162.4	21002.1
Dimidiochromis_compressiceps	Copadichromis_quadrimaculatus	Copadichromis_virginalis	0.127895	23.2592	0	0.170388	35437.8	34655	26795.8
Labidochromis_ianthus	Fossorochromis_rostratus	Diplotaxodon_macrops	0.127883	9.78378	0	0.155557	27539.6	26562.6	20539.1
Diplotaxodon_macrops	Otopharynx_brooksi	Melanochromis_auratus	0.127883	16.9247	0	0.062742	25357.2	24009.2	18564.8
Mylochromis_lateristriga	Otopharynx_speciosus	Abactochromis_labrosus	0.127871	19.8934	0	0.0567032	31004.5	27736.8	21447.5
Melanochromis_vermivorous	Astatotilapia_calliptera	Lethrinops_lethrinus	0.127827	15.8229	0	0.0622141	31914	25413.8	19653
Labidochromis_ianthus	Stigmatochromis_modestus	Diplotaxodon_macrops	0.127815	10.4667	0	0.152141	25602.1	24288.6	18783.4
Chindongo_flavus	Astatotilapia_calliptera	Buccochromis_rhoadesii	0.127813	15.7075	0	0.0482417	33647.4	29421.1	22752.6
Abactochromis_labrosus	Aristochromis_christiae	Diplotaxodon_macrops	0.12781	10.7004	0	0.155614	31733.9	31039.9	24004.6
Astatotilapia_calliptera	Taeniolethrinops_furcicauda	Diplotaxodon_limnothrissa	0.127809	10.9946	0	0.145785	28263.4	24168.4	18690.6
Diplotaxodon_limnothrissa	Taeniochromis_holotaenia	Melanochromis_vermivorous	0.127795	14.9968	0	0.0709598	28747.9	27838.6	21529.6
Petrotilapia_chrysos	Astatotilapia_calliptera	Mylochromis_epichoralis	0.127779	13.2947	0	0.0439752	33119.6	30071.4	23257.1
Mylochromis_lateristriga	Stigmatochromis_guttatus	Labidochromis_ianthus	0.127755	18.5329	0	0.0815948	25575.2	24966.2	19309.8
Metriaclima_zebra	Tropheops_microstoma	Eclectochromis_ornatus	0.127742	26.87	0	0.0544851	39989.6	22805.2	17638.8
Diplotaxodon_limnothrissa	Stigmatochromis_guttatus	Melanochromis_vermivorous	0.12774	18.6205	0	0.0707381	27239.8	26465.2	20469.8
Diplotaxodon_macrops	Stigmatochromis_guttatus	Melanochromis_auratus	0.127733	17.9238	0	0.0631497	27480.5	26379.5	20403.8
Diplotaxodon_limnothrissa	Buccochromis_rhoadesii	Abactochromis_labrosus	0.12772	16.0462	0	0.0588724	32134	30189.5	23351.2
Pallidochromis_tokolosh	Stigmatochromis_woodei	Petrotilapia_chrysos	0.127644	17.6541	0	0.0800907	25053.5	24609	19037.8
Pallidochromis_tokolosh	Copadichromis_trimaculatus	Labidochromis_ianthus	0.127632	16.0135	0	0.0798052	26162.2	24727	19129.5
Labidochromis_ianthus	Taeniochromis_holotaenia	Diplotaxodon_macrops	0.127614	10.8127	0	0.156467	27629.8	26896	20808.2
Diplotaxodon_macrops	Champsochromis_caeruelus	Melanochromis_auratus	0.127609	23.4344	0	0.0645811	29920.4	29156.9	22557.6
Iodotropheus_sprengerae	Dimidiochromis_kiwinge	Pallidochromis_tokolosh	0.127608	12.6705	0	0.137165	26162.9	25560.6	19775.4
Pallidochromis_tokolosh	Otopharynx_speciosus	Abactochromis_labrosus	0.127456	18.0711	0	0.0552835	31384.6	27800.4	21514.9
Mylochromis_lateristriga	Mylochromis_ericotaenia	Abactochromis_labrosus	0.127408	20.4292	0	0.0586711	28788.5	27092.8	20969.2
Metriaclima_zebra	Tropheops_microstoma	Placidochromis_mbenji_lip	0.127408	26.4269	0	0.0316812	38839.8	21785.8	16861.8
Diplotaxodon_macrops	Taeniochromis_holotaenia	Melanochromis_auratus	0.12739	16.8284	0	0.0628397	29077	27688	21430.8
Diplotaxodon_macrops	Otopharynx_speciosus	Petrotilapia_chrysos	0.127386	22.214	0	0.0819885	28614.1	28353.6	21946.1
Labidochromis_ianthus	Copadichromis_borleyi	Diplotaxodon_macrops	0.127378	12.5355	0	0.156854	30469.2	29795.8	23062.8
Labeotropheus_artatorostris	Tropheops_microstoma	Placidochromis_longimanus	0.127371	19.0663	0	0.04817	35577.4	19050.9	14746.1
Diplotaxodon_macrops	Otopharynx_nitidus	Abactochromis_labrosus	0.127357	23.4321	0	0.0571897	31486.4	29943.9	23178.4
Astatotilapia_calliptera	Bucochromis_heterotaenia	Diplotaxodon_limnothrissa	0.127336	11.8855	0	0.142588	30391.8	24585.5	19031.5
Pallidochromis_tokolosh	Otopharynx_brooksi	Melanochromis_vermivorous	0.127326	14.2645	0	0.067036	24858	22781	17635
Chindongo_flavus	Otopharynx_brooksi	Diplotaxodon_macrops	0.127298	12.5452	0	0.158486	24388.8	24164.8	18707.2
Iodotropheus_sprengerae	Stigmatochromis_guttatus	Mylochromis_lateristriga	0.127293	10.9081	0	0.13314	24341.9	23982.9	18566.6
Labeotropheus_artatorostris	Tropheops_microstoma	Placidochromis_milomo	0.127247	20.1334	0	0.0419073	39987	22474.2	17400.3
Pallidochromis_tokolosh	Trematocranus_placodon	Abactochromis_labrosus	0.12724	15.2532	0	0.0569008	25701	24232	18761.5
Abactochromis_labrosus	Astatotilapia_calliptera	Ctenopharynx_intermedius	0.127237	14.7439	0	0.0539871	34658.6	27050.9	20944.1
Diplotaxodon_limnothrissa	Maravichromis_mola	Abactochromis_labrosus	0.127232	18.6714	0	0.0610714	33116.6	32519.4	25178.4
Labidochromis_ianthus	Champsochromis_caeruelus	Diplotaxodon_limnothrissa	0.1272	14.021	0	0.1505	29320.5	28593.2	22140
Placidochromis_mbenji_lip	Copadichromis_quadrimaculatus	Copadichromis_virginalis	0.127194	21.4458	0	0.170161	37576.2	35721.8	27660
Petrotilapia_nigra	Otopharynx_brooksi	Pallidochromis_tokolosh	0.127188	10.5227	0	0.1372	21241.9	20791.1	16099.1
Labidochromis_ianthus	Astatotilapia_calliptera	Nimbochromis_polystigma	0.127177	17.4509	0	0.0494099	31275.9	26661.1	20644.9
Pallidochromis_tokolosh	Stigmatochromis_guttatus	Petrotilapia_chrysos	0.127154	16.4513	0	0.0794081	25686	24755.2	19170
Petrotilapia_chrysos	Tyrannochromis_nigriventer	Mylochromis_lateristriga	0.127114	11.5568	0	0.130382	24528.9	24097.1	18661.9
Labidochromis_ianthus	Astatotilapia_calliptera	Hemitaenichromis_spilopterus	0.12711	18.7822	0	0.0502916	31965.8	27605.8	21379.2
Diplotaxodon_limnothrissa	Cyrtocara_moorei	Melanochromis_vermivorous	0.127068	17.6495	0	0.0701981	23874.1	23154.6	17933.6
Iodotropheus_sprengerae	Taeniochromis_holotaenia	Mylochromis_lateristriga	0.127061	11.1029	0	0.133912	25604.6	25399.9	19672.9
Labeotropheus_artatorostris	Tropheops_microstoma	Otopharynx_heterodon	0.12705	20.5385	0	0.0354934	39212.6	21375.6	16556.4
Metriaclima_zebra	Tropheops_microstoma	Dimidiochromis_kiwinge	0.127024	26.1197	0	0.0406918	35418.9	20044.1	15525.9
Pallidochromis_tokolosh	Otopharynx_speciosus	Petrotilapia_nigra	0.127019	16.969	0	0.0979022	25538.8	25367.5	19649.5
Diplotaxodon_limnothrissa	Copadichromis_quadrimaculatus	Genyochromis_mento	0.127012	18.2701	0	0.0924594	24528.1	23734.9	18385.1
Pallidochromis_tokolosh	Champsochromis_caeruelus	Melanochromis_vermivorous	0.127009	15.575	0	0.0691246	29112.8	27685.2	21445.2
Petrotilapia_chrysos	Astatotilapia_calliptera	Nimbochromis_livingstonii	0.127008	12.8517	0	0.0531745	25043.8	22737.2	17612.5
Astatotilapia_calliptera	Tramitichromis_brevis	Diplotaxodon_limnothrissa	0.127002	10.9652	0	0.143843	29812.1	25214.1	19531.4
Otopharynx_brooksi	Copadichromis_quadrimaculatus	Copadichromis_virginalis	0.126965	17.6843	0	0.164599	28022.4	27811.4	21544.9
Diplotaxodon_limnothrissa	Fossorochromis_rostratus	Petrotilapia_chrysos	0.126945	16.4496	0	0.0829859	27322.5	27256	21115.5
Labeotropheus_artatorostris	Tropheops_microstoma	Copadichromis_borleyi	0.126943	22.2752	0	0.0343439	38619.4	21394.9	16574.9
Labeotropheus_artatorostris	Astatotilapia_calliptera	Lethrinops_longimanus	0.126938	15.3017	0	0.0738952	32106.9	25627.1	19853.9
Chindongo_flavus	Astatotilapia_calliptera	Bucochromis_heterotaenia	0.126908	16.2722	0	0.0465531	33076.4	29061.1	22515.6
Labidochromis_gigas	Otopharynx_tetrastigma	Mylochromis_lateristriga	0.126873	10.8417	0	0.131372	28147	27975.8	21676.2
Pallidochromis_tokolosh	Champsochromis_caeruelus	Petrotilapia_chrysos	0.126865	14.5178	0	0.0810087	27895.2	27281.2	21138.5
Iodotropheus_sprengerae	Bucochromis_heterotaenia	Pallidochromis_tokolosh	0.126839	10.9685	0	0.137696	27240.6	27030.6	20945.4
Pallidochromis_tokolosh	Stigmatochromis_guttatus	Melanochromis_vermivorous	0.126819	16.3706	0	0.0667698	26793.6	24930.9	19319.1
Diplotaxodon_macrops	Copadichromis_trimaculatus	Chindongo_flavus	0.126795	17.5661	0	0.0796126	26847.9	26419.1	20473.4
Labidochromis_ianthus	Astatotilapia_calliptera	Eclectochromis_ornatus	0.126794	17.8363	0	0.0675092	35308.2	30154.2	23367.9
Petrotilapia_chrysos	Placidochromis_electra	Diplotaxodon_macrops	0.126778	9.64069	0	0.153394	26700.8	26379	20443
Metriaclima_zebra	Astatotilapia_calliptera	Alticorpus_geoffreyi	0.126754	14.6452	0	0.0709728	33312.9	26290.1	20375.1
Pallidochromis_tokolosh	Maravichromis_mola	Abactochromis_labrosus	0.12675	18.5913	0	0.0580294	32421.4	30787.9	23861.1
Diplotaxodon_limnothrissa	Stigmatochromis_woodei	Melanochromis_vermivorous	0.126747	19.0394	0	0.0705227	26617.6	26236.9	20334.1
Abactochromis_labrosus	Placidochromis_milomo	Diplotaxodon_macrops	0.126734	11.6724	0	0.155421	32872.2	32018.5	24815.7
Pallidochromis_tokolosh	Cyrtocara_moorei	Labidochromis_gigas	0.126728	16.6612	0	0.067765	24262.2	22037.2	17080
Diplotaxodon_macrops	Nyassachromis_prostoma	Abactochromis_labrosus	0.126723	24.1865	0	0.057408	31865	29863.5	23146
Diplotaxodon_macrops	Hemitilapia_oxyrhynchus	Melanochromis_auratus	0.126721	20.8072	0	0.0649782	26967.2	26855.2	20814.5
Astatotilapia_calliptera	Otopharynx_nitidus	Diplotaxodon_limnothrissa	0.126709	10.6948	0	0.144604	29789.1	25436.9	19715.6
Mylochromis_lateristriga	Bucochromis_heterotaenia	Abactochromis_labrosus	0.126669	22.725	0	0.0568274	30700.6	28032.4	21729.1
Diplotaxodon_macrops	Copadichromis_virginalis	Cynotilapia_afra	0.126661	30.9758	0	0.096665	25960.1	24802.9	19226.1
Pallidochromis_tokolosh	Taeniochromis_holotaenia	Petrotilapia_chrysos	0.126634	15.0099	0	0.0795909	27290	26042	20187.8
Mylochromis_lateristriga	Otopharynx_lithobates	Abactochromis_labrosus	0.126609	19.55	0	0.0583503	27702	26558.2	20589
Diplotaxodon_limnothrissa	Placidochromis_electra	Labidochromis_ianthus	0.126606	17.7338	0	0.081315	27798.1	27067.1	20983.6
Petrotilapia_nigra	Copadichromis_trimaculatus	Pallidochromis_tokolosh	0.126592	11.1061	0	0.138296	23158.2	22894.8	17749.5
Chindongo_flavus	Astatotilapia_calliptera	Taeniochromis_holotaenia	0.126584	16.1583	0	0.048388	31245.6	27524.1	21338.9
Astatotilapia_calliptera	Stigmatochromis_guttatus	Diplotaxodon_limnothrissa	0.126578	12.1885	0	0.13954	27503.8	21833.5	16927.2
Diplotaxodon_limnothrissa	Copadichromis_trimaculatus	Melanochromis_vermivorous	0.126576	16.6396	0	0.0702769	27834.9	26282.9	20376.9
Diplotaxodon_macrops	Nimbochromis_linni	Melanochromis_auratus	0.126572	23.6968	0	0.0622469	28530.6	27580.9	21383.4
Diplotaxodon_macrops	Copadichromis_virginalis	Tropheops_microstoma	0.126547	22.1472	0	0.0992143	21843.8	21345.2	16549.8
Abactochromis_labrosus	Astatotilapia_calliptera	Lethrinops_albus	0.126512	15.118	0	0.0694928	18275	14310.5	11096.2
Pallidochromis_tokolosh	Eclectochromis_ornatus	Abactochromis_labrosus	0.126494	16.615	0	0.0582396	32812	31207.8	24199.1
Diplotaxodon_limnothrissa	Eclectochromis_ornatus	Abactochromis_labrosus	0.126487	15.5735	0	0.0611967	33243.6	33033.1	25614.9
Diplotaxodon_limnothrissa	Bucochromis_heterotaenia	Abactochromis_labrosus	0.12646	16.706	0	0.0585274	31747	29812.8	23119
Iodotropheus_sprengerae	Ctenopharynx_intermedius	Diplotaxodon_limnothrissa	0.126429	12.3147	0	0.152345	27265.2	27025	20958.5
Astatotilapia_calliptera	Taeniochromis_holotaenia	Diplotaxodon_limnothrissa	0.126391	13.6146	0	0.140429	28799	23174.5	17973.8
Diplotaxodon_macrops	Nimbochromis_polystigma	Melanochromis_auratus	0.126383	23.9189	0	0.0643227	28931.2	28670.2	22236.5
Mylochromis_lateristriga	Fossorochromis_rostratus	Labidochromis_ianthus	0.126381	17.0185	0	0.0808038	26585.1	25994.6	20161.4
Genyochromis_mento	Otopharynx_brooksi	Pallidochromis_tokolosh	0.126345	9.85378	0	0.135784	21538.6	20613.4	15988.9
Labeotropheus_trewavasae	Tropheops_microstoma	Capidochromis_eucinostomus	0.126336	16.3501	0	0.0468065	41927.6	21576.4	16736.1
Pallidochromis_tokolosh	Otopharynx_lithobates	Melanochromis_vermivorous	0.126331	17.9233	0	0.0697262	26940.8	26453	20519
Melanochromis_vermivorous	Champsochromis_caeruelus	Diplotaxodon_macrops	0.126329	13.3606	0	0.154616	28930	28470.5	22084
Pallidochromis_tokolosh	Placidochromis_electra	Iodotropheus_sprengerae	0.126312	17.6765	0	0.0879379	25385.9	25074.4	19450.4
Diplotaxodon_limnothrissa	Dimidiochromis_kiwinge	Melanochromis_vermivorous	0.126301	17.8898	0	0.0704558	28707.6	28204.1	21878.6
Diplotaxodon_limnothrissa	Otopharynx_brooksi	Labidochromis_gigas	0.126295	14.2008	0	0.0708447	25837.5	24239	18803
Metriaclima_zebra	Tropheops_microstoma	Mylochromis_epichoralis	0.126288	21.7725	0	0.0345225	39107	22393	17371.2
Labidochromis_ianthus	Astatotilapia_calliptera	Placidochromis_longimanus	0.12628	19.6185	0	0.0587994	31323.6	25082.1	19457.6
Diplotaxodon_limnothrissa	Dimidiochromis_compressiceps	Melanochromis_vermivorous	0.126259	16.4114	0	0.0715872	30252.9	29906.1	23200.9
Melanochromis_vermivorous	Astatotilapia_calliptera	Ctenopharynx_intermedius	0.126249	14.8845	0	0.0535967	33149	26730.2	20737.5
Mylochromis_lateristriga	Stigmatochromis_modestus	Melanochromis_vermivorous	0.126249	16.1536	0	0.0675703	25347.2	24031.8	18644
Pallidochromis_tokolosh	Copadichromis_trimaculatus	Petrotilapia_chrysos	0.126237	15.6006	0	0.0789315	25899.2	24550	19046.5
Labidochromis_ianthus	Buccochromis_rhoadesii	Diplotaxodon_macrops	0.126224	10.7753	0	0.1551	29448.4	28886.4	22411.4
Astatotilapia_calliptera	Copadichromis_borleyi	Diplotaxodon_limnothrissa	0.126218	12.7207	0	0.141839	30991.8	25781.2	20002.5
Diplotaxodon_limnothrissa	Placidochromis_electra	Petrotilapia_chrysos	0.126209	18.728	0	0.081458	27410.4	26949.6	20909.4
Melanochromis_auratus	Astatotilapia_calliptera	Aulonocara_steveni	0.126199	15.421	0	0.0597851	33694.5	25442.2	19740.2
Labidochromis_ianthus	Nimbochromis_livingstonii	Diplotaxodon_limnothrissa	0.126196	12.6814	0	0.148412	24189.2	23285.5	18067
Diplotaxodon_limnothrissa	Cyrtocara_moorei	Labidochromis_gigas	0.126154	16.3704	0	0.070956	24594.6	23274.4	18059.9
Diplotaxodon_macrops	Ctenopharynx_nitidus	Labidochromis_ianthus	0.126153	20.0157	0	0.0820345	29518.1	29382.9	22799.9
Pallidochromis_tokolosh	Nimbochromis_linni	Melanochromis_vermivorous	0.12615	16.2036	0	0.0668326	27714.9	26248.9	20368.1
Petrotilapia_chrysos	Astatotilapia_calliptera	Fossorochromis_rostratus	0.126145	14.8616	0	0.0539105	29413.8	26145	20287.8
Diplotaxodon_macrops	Copadichromis_borleyi	Melanochromis_vermivorous	0.126136	20.6172	0	0.0699287	30921.4	30430.9	23613.9
Copadichromis_virginalis	Placidochromis_johnstoni	Astatotilapia_calliptera	0.126125	23.8377	0	0.121173	34773.9	24098.4	18700.4
Metriaclima_zebra	Tropheops_microstoma	Tyrannochromis_nigriventer	0.12611	22.8698	0	0.0375657	31810	18352.5	14242
Mylochromis_lateristriga	Buccochromis_rhoadesii	Abactochromis_labrosus	0.126102	20.7306	0	0.0565984	31080.1	28389.9	22031.6
Pallidochromis_tokolosh	Placidochromis_johnstoni	Melanochromis_vermivorous	0.126087	16.4683	0	0.066399	26231.2	24964.5	19374
Mylochromis_lateristriga	Hemitilapia_oxyrhynchus	Abactochromis_labrosus	0.126073	17.0529	0	0.0582964	26949.8	25805.5	20027.2
Petrotilapia_chrysos	Otopharynx_brooksi	Diplotaxodon_macrops	0.126073	10.7218	0	0.153442	23724.9	23100.1	17927.6
Mylochromis_lateristriga	Otopharynx_tetrastigma	Melanochromis_auratus	0.12607	15.8392	0	0.0641579	28577.4	28073.6	21787.6
Hemitaenichromis_spilopterus	Copadichromis_quadrimaculatus	Copadichromis_virginalis	0.126055	12.9667	0	0.17021	35137.5	34600	26853.5
Mylochromis_lateristriga	Maravichromis_mola	Abactochromis_labrosus	0.126052	21.437	0	0.0586588	32166.2	30436.8	23622.5
Diplotaxodon_macrops	Dimidiochromis_compressiceps	Melanochromis_auratus	0.126048	23.0221	0	0.063752	30599.8	29787.5	23118.8
Labidochromis_ianthus	Dimidiochromis_kiwinge	Diplotaxodon_limnothrissa	0.126045	13.0019	0	0.147908	28449.5	27592.8	21415.5
Genyochromis_mento	Otopharynx_speciosus	Pallidochromis_tokolosh	0.125995	9.88658	0	0.137302	25497.1	25290.1	19630.4
Petrotilapia_chrysos	Stigmatochromis_modestus	Diplotaxodon_limnothrissa	0.125974	11.2897	0	0.147091	25334	24936.2	19356.5
Diplotaxodon_macrops	Taeniochromis_holotaenia	Labidochromis_gigas	0.125964	15.241	0	0.0699049	28564.1	27481.1	21332.4
Pallidochromis_tokolosh	Bucochromis_heterotaenia	Abactochromis_labrosus	0.125951	18.1415	0	0.0554356	31172.8	28181	21876.2
Abactochromis_labrosus	Eclectochromis_ornatus	Diplotaxodon_macrops	0.125938	11.8104	0	0.154228	32846.2	32141.3	24951.2
Diplotaxodon_macrops	Otopharynx_speciosus	Melanochromis_vermivorous	0.125933	22.333	0	0.0689074	29829.6	28669.6	22256.4
Mylochromis_lateristriga	Trematocranus_placodon	Abactochromis_labrosus	0.125903	16.8631	0	0.0578102	25293.6	24218.9	18802.4
Labidochromis_ianthus	Otopharynx_picta	Diplotaxodon_macrops	0.125901	10.9697	0	0.154545	29533.6	28800.1	22359.1
Labidochromis_gigas	Mylochromis_epichoralis	Diplotaxodon_macrops	0.125892	11.2988	0	0.155923	31647.5	31543	24489
Astatotilapia_calliptera	Otopharynx_picta	Diplotaxodon_limnothrissa	0.125885	12.7852	0	0.143967	30001.8	25092.8	19481.5
Petrotilapia_chrysos	Bucochromis_heterotaenia	Diplotaxodon_limnothrissa	0.125874	9.92422	0	0.150572	29224	29193.5	22665.8
Melanochromis_vermivorous	Astatotilapia_calliptera	Ctenopharynx_nitidus	0.125849	15.0437	0	0.0494342	35121	28324.2	21992
Abactochromis_labrosus	Astatotilapia_calliptera	Otopharynx_heterodon	0.125802	16.1521	0	0.0447652	37969.6	29725.1	23081.9
Astatotilapia_calliptera	Dimidiochromis_kiwinge	Pallidochromis_tokolosh	0.125798	12.1635	0	0.128928	27736.9	22451.4	17433.9
Labidochromis_ianthus	Placidochromis_johnstoni	Mylochromis_lateristriga	0.125793	10.1727	0	0.131129	25008.8	24714.2	19191.2
Pallidochromis_tokolosh	Taeniochromis_holotaenia	Labidochromis_ianthus	0.125784	12.8018	0	0.0788586	27548	26220.5	20361.2
Placidochromis_longimanus	Mylochromis_ericotaenia	Copadichromis_trimaculatus	0.125768	6.063	2.99627e-09	0.139858	36090	35904.2	27882
Labidochromis_ianthus	Astatotilapia_calliptera	Champsochromis_caeruelus	0.125739	17.1297	0	0.0435172	31868.8	27275.2	21182.2
Labidochromis_ianthus	Astatotilapia_calliptera	Hemitilapia_oxyrhynchus	0.125728	18.2201	0	0.0515505	29259.2	25182.2	19557.2
Labidochromis_ianthus	Mylochromis_ericotaenia	Mylochromis_lateristriga	0.125727	11.3761	0	0.135561	26826	26732.5	20761.2
Cynotilapia_axelrodi	Copadichromis_trimaculatus	Pallidochromis_tokolosh	0.1257	10.9644	0	0.138556	23736.1	23705.1	18411.1
Abactochromis_labrosus	Astatotilapia_calliptera	Tramitichromis_brevis	0.125689	21.2074	0	0.0509982	36634.5	28302.5	21982.2
Labidochromis_ianthus	Nimbochromis_linni	Diplotaxodon_limnothrissa	0.125674	13.7268	0	0.146951	27934.6	27169.1	21102.6
Diplotaxodon_macrops	Dimidiochromis_kiwinge	Melanochromis_auratus	0.12567	23.4167	0	0.0623652	29057.9	28079.1	21809.6
Mylochromis_lateristriga	Stigmatochromis_modestus	Petrotilapia_chrysos	0.125669	15.3271	0	0.0789698	24090	23644.2	18365
Diplotaxodon_limnothrissa	Stigmatochromis_woodei	Labidochromis_gigas	0.125655	14.7532	0	0.0709741	27468.1	26356.4	20472.1
Pallidochromis_tokolosh	Buccochromis_rhoadesii	Abactochromis_labrosus	0.125627	18.0908	0	0.0551376	31525.8	28480.8	22123.5
Pallidochromis_tokolosh	Hemitaenichromis_spilopterus	Melanochromis_vermivorous	0.125607	15.5999	0	0.0700347	28728	28403	22064
Melanochromis_vermivorous	Dimidiochromis_compressiceps	Diplotaxodon_macrops	0.125601	10.7011	0	0.152799	29585.8	29219.8	22698.8
Mylochromis_lateristriga	Otopharynx_picta	Melanochromis_vermivorous	0.1256	22.0619	0	0.0707536	29541.1	28199.4	21906.1
Iodotropheus_sprengerae	Otopharynx_speciosus	Diplotaxodon_limnothrissa	0.125599	11.2409	0	0.150974	28350.1	28032.6	21776.6
Diplotaxodon_limnothrissa	Nimbochromis_livingstonii	Labidochromis_gigas	0.125594	17.1421	0	0.0713051	24945.1	24070.1	18698.6
Labidochromis_ianthus	Astatotilapia_calliptera	Nimbochromis_livingstonii	0.125565	16.3705	0	0.0517236	25999	22345	17359.5
Pallidochromis_tokolosh	Cyrtocara_moorei	Melanochromis_vermivorous	0.125534	17.7633	0	0.0660892	23610.4	21881.4	17000.4
Astatotilapia_calliptera	Lethrinops_sp._oliveri	Mylochromis_lateristriga	0.125514	10.511	0	0.13015	22540.8	21951.8	17055.8
Abactochromis_labrosus	Otopharynx_tetrastigma	Diplotaxodon_macrops	0.1255	11.052	0	0.147612	30229.8	28162.2	21881.8
Labeotropheus_artatorostris	Tropheops_microstoma	Ctenopharynx_nitidus	0.125474	21.2169	0	0.0395238	38320.1	21038.6	16347.6
Cynotilapia_afra	Otopharynx_brooksi	Pallidochromis_tokolosh	0.125465	11.3045	0	0.136187	21694.4	21121.9	16412.6
Astatotilapia_calliptera	Buccochromis_rhoadesii	Diplotaxodon_limnothrissa	0.125461	12.1781	0	0.141771	30744.6	24957.4	19393.1
Labidochromis_ianthus	Mylochromis_epichoralis	Pallidochromis_tokolosh	0.12546	11.7144	0	0.138197	30087.1	29874.6	23214.1
Melanochromis_vermivorous	Tyrannochromis_nigriventer	Diplotaxodon_macrops	0.125441	12.2287	0	0.149314	26334.9	25013.6	19437.6
Labidochromis_gigas	Astatotilapia_calliptera	Otopharynx_picta	0.125421	17.033	0	0.0451423	35255.1	28525.6	22167.6
Labidochromis_ianthus	Astatotilapia_calliptera	Placidochromis_mbenji_lip	0.125388	14.0169	0	0.03858	34307	28876.8	22442
Pallidochromis_tokolosh	Stigmatochromis_woodei	Melanochromis_vermivorous	0.125381	17.7904	0	0.0666383	26213.2	24789.8	19266
Abactochromis_labrosus	Astatotilapia_calliptera	Copadichromis_borleyi	0.125362	15.0736	0	0.0429355	37712	29796.5	23158
Labidochromis_ianthus	Astatotilapia_calliptera	Mylochromis_epichoralis	0.12535	15.4659	0	0.042172	34405.4	29410.9	22858.9
Pallidochromis_tokolosh	Dimidiochromis_compressiceps	Petrotilapia_chrysos	0.125348	15.7494	0	0.0799361	28466	27983.8	21749.8
Pallidochromis_tokolosh	Bucochromis_heterotaenia	Labidochromis_ianthus	0.125345	16.4662	0	0.0795997	28996.6	27826.1	21627.4
Labeotropheus_artatorostris	Astatotilapia_calliptera	Lethrinops_gossei	0.125317	14.2133	0	0.0742527	32948.6	25663.1	19947.4
Pallidochromis_tokolosh	Copadichromis_borleyi	Labidochromis_ianthus	0.125306	17.4335	0	0.0792258	30275.8	28990	22533.8
Astatotilapia_calliptera	Taeniolethrinops_praeorbitalis	Diplotaxodon_limnothrissa	0.125304	11.9664	0	0.142578	27259.6	23167.6	18008.1
Pallidochromis_tokolosh	Fossorochromis_rostratus	Melanochromis_vermivorous	0.125303	14.6001	0	0.0664095	27955.2	25978.8	20193.2
Petrotilapia_chrysos	Astatotilapia_calliptera	Aristochromis_christiae	0.125271	12.5846	0	0.0340094	32801.5	28833.2	22413.5
Metriaclima_callainos	Astatotilapia_calliptera	Taeniochromis_holotaenia	0.125267	13.1746	0	0.0470193	28094.5	26441.2	20554.2
Dimidiochromis_kiwinge	Capidochromis_eucinostomus	Copadichromis_virginalis	0.125258	11.5858	0	0.165676	42971.6	38039.6	29570.9
Melanochromis_vermivorous	Dimidiochromis_strigatus	Diplotaxodon_macrops	0.125248	11.5601	0	0.154076	27991.5	27929.5	21712
Metriaclima_callainos	Astatotilapia_calliptera	Tyrannochromis_nigriventer	0.125215	13.1626	0	0.0465008	25501.6	24633.6	19151.1
Diplotaxodon_limnothrissa	Aulonocara_steveni	Abactochromis_labrosus	0.125192	16.793	0	0.0551006	29522.6	26855.4	20879.4
Melanochromis_vermivorous	Placidochromis_johnstoni	Diplotaxodon_macrops	0.12519	11.6042	0	0.150433	26156.9	25679.4	19965.1
Diplotaxodon_limnothrissa	Otopharynx_brooksi	Metriaclima_callainos	0.125179	15.676	0	0.0868965	23463	23325.2	18135.2
Cynotilapia_afra	Copadichromis_trimaculatus	Pallidochromis_tokolosh	0.125175	12.177	0	0.137365	23662.8	23219.2	18053
Labidochromis_ianthus	Cyrtocara_moorei	Diplotaxodon_macrops	0.125158	10.5562	0	0.15042	23226	22143.2	17217
Diplotaxodon_limnothrissa	Lethrinops_albus	Abactochromis_labrosus	0.125151	19.2675	0	0.0566611	16231.4	15100.4	11741.1
Metriaclima_zebra	Tropheops_microstoma	Ctenopharynx_intermedius	0.125111	36.0189	0	0.0429558	36132.9	19911.4	15483.1
Abactochromis_labrosus	Astatotilapia_calliptera	Taeniolethrinops_praeorbitalis	0.12509	13.1936	0	0.0586833	33716.1	25825.9	20083.1
Astatotilapia_calliptera	Tyrannochromis_nigriventer	Pallidochromis_tokolosh	0.125075	12.1531	0	0.125196	25852.5	20413.5	15874.8
Melanochromis_vermivorous	Nimbochromis_livingstonii	Diplotaxodon_macrops	0.12503	12.5345	0	0.150395	23804.9	23175.6	18024.4
Labidochromis_ianthus	Trematocranus_placodon	Pallidochromis_tokolosh	0.125015	10.0927	0	0.137853	24038.9	24018.4	18680.4
Mylochromis_lateristriga	Eclectochromis_ornatus	Abactochromis_labrosus	0.125	17.4748	0	0.0587518	32263.2	31077.7	24171.5
Chilotilapia_rhoadesii	Copadichromis_quadrimaculatus	Copadichromis_virginalis	0.124957	18.1961	0	0.169611	38774.6	37453.1	29132.7
Iodotropheus_sprengerae	Stigmatochromis_woodei	Pallidochromis_tokolosh	0.124941	11.58	0	0.132626	24468.6	23675.4	18416.4
Mylochromis_lateristriga	Copadichromis_trimaculatus	Labidochromis_ianthus	0.124931	17.1752	0	0.0798925	25894	24734	19240.2
Metriaclima_zebra	Tropheops_microstoma	Otopharynx_nitidus	0.1249	32.7615	0	0.0374289	38672.5	21106.5	16419.5
Pallidochromis_tokolosh	Copadichromis_borleyi	Abactochromis_labrosus	0.124891	16.0706	0	0.0556969	33129.4	29925.6	23280.6
Copadichromis_virginalis	Copadichromis_quadrimaculatus	Otopharynx_tetrastigma	0.124886	21.3414	0	0.0721127	35145.1	32406.1	25210.6
Labidochromis_gigas	Nimbochromis_polystigma	Diplotaxodon_macrops	0.124879	12.3488	0	0.152928	28608.4	28439.6	22125.1
Chindongo_flavus	Astatotilapia_calliptera	Lethrinops_lethrinus	0.124874	16.2844	0	0.0621225	31289.5	26222.5	20400.5
Labidochromis_gigas	Hemitaenichromis_spilopterus	Diplotaxodon_limnothrissa	0.124874	13.321	0	0.14968	30262.5	30136.5	23445.5
Diplotaxodon_macrops	Dimidiochromis_compressiceps	Labidochromis_gigas	0.124839	17.4779	0	0.0707156	30222.4	29620.4	23045.6
Diplotaxodon_macrops	Mylochromis_ericotaenia	Labidochromis_gigas	0.124822	16.5049	0	0.0720748	28415.9	28195.6	21937.9
Mylochromis_lateristriga	Nimbochromis_livingstonii	Melanochromis_vermivorous	0.124776	21.3076	0	0.0681032	23449.8	22521.2	17524.5
Abactochromis_labrosus	Hemitaenichromis_spilopterus	Diplotaxodon_macrops	0.124773	13.2907	0	0.150233	30381.4	29159.9	22690.4
Pallidochromis_tokolosh	Stigmatochromis_woodei	Labidochromis_gigas	0.124771	13.7105	0	0.0673469	27004.1	24996.6	19450.9
Petrotilapia_chrysos	Nimbochromis_livingstonii	Mylochromis_lateristriga	0.124742	10.3517	0	0.130301	22257	22240.5	17307.2
Pallidochromis_tokolosh	Dimidiochromis_kiwinge	Melanochromis_vermivorous	0.12472	15.6072	0	0.0661727	28378.2	26517.2	20636.2
Labidochromis_ianthus	Lethrinops_albus	Diplotaxodon_macrops	0.124714	10.2726	0	0.157669	14942.9	14826.1	11538.1
Pallidochromis_tokolosh	Copadichromis_trimaculatus	Melanochromis_vermivorous	0.124704	16.649	0	0.0660422	27099.4	24797.6	19298.6
Diplotaxodon_macrops	Ctenopharynx_nitidus	Abactochromis_labrosus	0.124679	24.7308	0	0.0567275	31557.6	29813.1	23203.1
Placidochromis_milomo	Copadichromis_quadrimaculatus	Copadichromis_virginalis	0.124674	17.3769	0	0.169389	38736.4	37515.1	29197.7
Astatotilapia_calliptera	Otopharynx_brooksi	Diplotaxodon_macrops	0.124659	11.9478	0	0.141117	24830.5	19328.2	15043.5
Astatotilapia_calliptera	Ctenopharynx_intermedius	Mylochromis_lateristriga	0.124655	11.2931	0	0.128797	26682.9	23237.6	18086.4
Astatotilapia_calliptera	Nyassachromis_prostoma	Diplotaxodon_macrops	0.124637	10.9308	0	0.148715	29435.9	25004.6	19462.4
Diplotaxodon_limnothrissa	Mylochromis_ericotaenia	Melanochromis_vermivorous	0.12463	16.3463	0	0.0720608	28539.5	28450.8	22145
Chindongo_flavus	Cyrtocara_moorei	Diplotaxodon_macrops	0.124607	10.6249	0	0.153286	23273.1	23087.6	17971.4
Abactochromis_labrosus	Astatotilapia_calliptera	Otopharynx_picta	0.124602	15.1211	0	0.0446073	36210.6	28306.4	22033.9
Pallidochromis_tokolosh	Otopharynx_picta	Labidochromis_ianthus	0.124587	17.2223	0	0.0790242	29246.6	27946.1	21754.1
Diplotaxodon_macrops	Taeniolethrinops_furcicauda	Abactochromis_labrosus	0.124567	27.6198	0	0.055361	29729.9	27951.1	21758.9
Diplotaxodon_limnothrissa	Copadichromis_borleyi	Abactochromis_labrosus	0.12454	16.3478	0	0.0583401	33740.1	31638.4	24630.6
Trematocranus_placodon	Copadichromis_quadrimaculatus	Copadichromis_virginalis	0.124517	13.6284	0	0.167044	29692.1	29379.1	22872.9
Pallidochromis_tokolosh	Nimbochromis_livingstonii	Labidochromis_gigas	0.124507	15.2835	0	0.0674894	24514.9	22801.6	17752.4
Labidochromis_ianthus	Stigmatochromis_guttatus	Diplotaxodon_macrops	0.124498	10.4422	0	0.151454	26487.4	25292.6	19692.1
Astatotilapia_calliptera	Nyassachromis_prostoma	Mylochromis_lateristriga	0.124484	10.9578	0	0.13055	27749.9	24993.6	19459.9
Diplotaxodon_limnothrissa	Copadichromis_quadrimaculatus	Cynotilapia_axelrodi	0.124479	19.8325	0	0.0899057	25541.8	24485.2	19064.2
Diplotaxodon_limnothrissa	Otopharynx_brooksi	Chindongo_flavus	0.124462	15.4932	0	0.0785589	25107.2	24506.2	19081.2
Astatotilapia_calliptera	Buccochromis_nototaenia	Diplotaxodon_limnothrissa	0.124439	11.2898	0	0.140594	29381.1	23956.9	18654.4
Diplotaxodon_limnothrissa	Ctenopharynx_intermedius	Labidochromis_ianthus	0.124432	18.703	0	0.080558	28925.5	27841.5	21679.5
Diplotaxodon_macrops	Otopharynx_nitidus	Labidochromis_ianthus	0.124414	17.9393	0	0.0790195	29304.1	29073.1	22639.4
Diplotaxodon_macrops	Taeniolethrinops_praeorbitalis	Abactochromis_labrosus	0.124408	20.4296	0	0.0552857	28544.9	26993.4	21020.1
Iodotropheus_sprengerae	Otopharynx_picta	Mylochromis_lateristriga	0.124369	11.9108	0	0.132078	27381.5	27056.2	21070.8
Astatotilapia_calliptera	Cyrtocara_moorei	Diplotaxodon_limnothrissa	0.124333	13.9297	0	0.137771	23955.1	19155.1	14918.6
Diplotaxodon_limnothrissa	Otopharynx_picta	Abactochromis_labrosus	0.124325	16.4927	0	0.0578102	32027.6	29972.1	23343.6
Iodotropheus_sprengerae	Otopharynx_brooksi	Diplotaxodon_limnothrissa	0.124323	12.1623	0	0.147639	23914.5	22795.5	17754.2
Melanochromis_vermivorous	Mylochromis_epichoralis	Diplotaxodon_limnothrissa	0.124322	12.3469	0	0.149676	31776.5	31695.8	24686.2
Mylochromis_lateristriga	Nimbochromis_linni	Petrotilapia_chrysos	0.124313	18.5259	0	0.0796737	26106.5	25859.8	20141.2
Astatotilapia_calliptera	Taeniolethrinops_macrorhynchus	Diplotaxodon_limnothrissa	0.12431	11.2175	0	0.141043	27195.1	23131.1	18016.1
Cynotilapia_axelrodi	Otopharynx_brooksi	Pallidochromis_tokolosh	0.124293	10.3953	0	0.134967	21929.8	21583.8	16811.5
Petrotilapia_chrysos	Taeniochromis_holotaenia	Diplotaxodon_macrops	0.124285	9.67229	0	0.151905	27380.6	26614.6	20730.4
Labidochromis_ianthus	Otopharynx_lithobates	Pallidochromis_tokolosh	0.124275	10.5403	0	0.135881	26501	26143.8	20364
Diplotaxodon_macrops	Mylochromis_ericotaenia	Melanochromis_auratus	0.124256	20.7505	0	0.063963	28805.1	28301.9	22045.9
Pallidochromis_tokolosh	Nimbochromis_polystigma	Melanochromis_vermivorous	0.124198	16.3118	0	0.0679434	28184.2	27204.8	21193.8
Mylochromis_lateristriga	Copadichromis_quadrimaculatus	Tropheops_microstoma	0.124168	17.9135	0	0.10127	19933	19833	15451.8
Diplotaxodon_macrops	Bucochromis_heterotaenia	Labidochromis_gigas	0.124147	21.5983	0	0.0700306	30334.2	29217	22763.8
Diplotaxodon_macrops	Placidochromis_johnstoni	Melanochromis_auratus	0.124145	22.9501	0	0.0606461	27115.2	26206.5	20418.2
Metriaclima_zebra	Tropheops_microstoma	Stigmatochromis_guttatus	0.124118	20.7592	0	0.0383968	33116.1	18723.9	14589.1
Mylochromis_lateristriga	Lethrinops_albus	Abactochromis_labrosus	0.124116	20.082	0	0.0546944	15661.9	14244.4	11098.9
Astatotilapia_calliptera	Otopharynx_heterodon	Pallidochromis_tokolosh	0.124095	10.9049	0	0.131783	29484	25246.8	19672.5
Diplotaxodon_macrops	Aulonocara_steveni	Labidochromis_gigas	0.124084	24.7496	0	0.0665487	28343	26286	20482.8
Metriaclima_zebra	Tropheops_microstoma	Otopharynx_lithobates	0.124078	25.2208	0	0.0387149	33923.8	19398.5	15116
Hemitilapia_oxyrhynchus	Copadichromis_quadrimaculatus	Copadichromis_virginalis	0.124055	12.4721	0	0.167956	31820.2	31046.2	24193.5
Astatotilapia_calliptera	Bucochromis_heterotaenia	Mylochromis_lateristriga	0.12403	10.5322	0	0.125971	28556.9	23707.6	18475.6
Labeotropheus_trewavasae	Tropheops_microstoma	Aulonocara_steveni	0.12403	15.8314	0	0.0482	36632	18945.2	14764.2
Mylochromis_lateristriga	Copadichromis_borleyi	Abactochromis_labrosus	0.124022	17.2179	0	0.0566565	32613.5	29833.5	23250
Melanochromis_auratus	Astatotilapia_calliptera	Capidochromis_eucinostomus	0.123991	14.4435	0	0.0564162	39434.5	29077.5	22662.2
Pallidochromis_tokolosh	Mylochromis_ericotaenia	Melanochromis_vermivorous	0.123988	16.6713	0	0.0685999	28102.9	26972.6	21021.9
Aristochromis_christiae	Capidochromis_eucinostomus	Copadichromis_virginalis	0.123958	14.6748	0	0.165697	50187.2	42168.5	32867.2
Labidochromis_gigas	Hemitilapia_oxyrhynchus	Diplotaxodon_macrops	0.123958	10.8595	0	0.152525	26900.2	26552.2	20695.5
Diplotaxodon_macrops	Lethrinops_auritus	Abactochromis_labrosus	0.123929	20.2714	0	0.0553802	30618.6	29058.6	22650.4
Labidochromis_ianthus	Dimidiochromis_compressiceps	Diplotaxodon_limnothrissa	0.123928	10.747	0	0.147293	29924.5	29252.8	22801.8
Pallidochromis_tokolosh	Nimbochromis_polystigma	Petrotilapia_chrysos	0.123907	16.2132	0	0.0796075	26899.1	26884.1	20956.4
Iodotropheus_sprengerae	Copadichromis_borleyi	Mylochromis_lateristriga	0.123895	11.7623	0	0.130962	28094.8	27908	21755
Metriaclima_zebra	Tropheops_microstoma	Stigmatochromis_modestus	0.123876	20.8885	0	0.0421946	32171.1	17960.4	14001.1
Labidochromis_ianthus	Lethrinops_auritus	Diplotaxodon_macrops	0.123875	10.0654	0	0.153287	28696.1	28619.6	22310.6
Labidochromis_ianthus	Stigmatochromis_woodei	Diplotaxodon_macrops	0.123794	11.7225	0	0.147632	26143	24931.5	19438.8
Chindongo_flavus	Fossorochromis_rostratus	Diplotaxodon_macrops	0.123788	9.43287	0	0.153907	27753	27574.2	21499.5
Chindongo_flavus	Astatotilapia_calliptera	Otopharynx_brooksi	0.12378	19.0983	0	0.0523717	27212.8	23855.8	18600.5
Astatotilapia_calliptera	Lethrinops_auritus	Diplotaxodon_limnothrissa	0.123779	13.5293	0	0.140792	29276.1	24736.6	19287.4
Labidochromis_ianthus	Tyrannochromis_nigriventer	Diplotaxodon_limnothrissa	0.123758	12.8018	0	0.142472	26705.5	25006	19498.2
Metriaclima_zebra	Tropheops_microstoma	Taeniochromis_holotaenia	0.12375	25.2814	0	0.0372001	34864	19647.5	15320.2
Mylochromis_lateristriga	Dimidiochromis_compressiceps	Labidochromis_ianthus	0.123726	17.1926	0	0.0804863	28363.2	28161	21959.8
Pallidochromis_tokolosh	Lethrinops_albus	Iodotropheus_sprengerae	0.123712	18.9073	0	0.0876305	14326.1	14012.1	10926.9
Diplotaxodon_macrops	Aulonocara_steveni	Chindongo_flavus	0.123705	24.5491	0	0.0750585	27535.4	26665.4	20794.4
Diplotaxodon_macrops	Otopharynx_lithobates	Melanochromis_auratus	0.123693	23.3035	0	0.0633774	27725.5	27648.8	21561.8
Pallidochromis_tokolosh	Dimidiochromis_strigatus	Labidochromis_ianthus	0.123685	12.8184	0	0.0789895	27506.4	26813.4	20910.6
Diplotaxodon_limnothrissa	Otopharynx_brooksi	Melanochromis_auratus	0.123651	16.245	0	0.0617286	26444.2	24271	18929.2
Melanochromis_vermivorous	Nimbochromis_polystigma	Diplotaxodon_limnothrissa	0.123636	12.8355	0	0.147524	28761.8	28713.2	22394.5
Diplotaxodon_macrops	Buccochromis_nototaenia	Petrotilapia_chrysos	0.123634	21.9458	0	0.0795437	27659.9	27657.1	21570.9
Abactochromis_labrosus	Astatotilapia_calliptera	Copadichromis_trimaculatus	0.123613	20.3088	0	0.058045	31922.4	24954.9	19464.1
Genyochromis_mento	Copadichromis_trimaculatus	Pallidochromis_tokolosh	0.123598	10.3869	0	0.134726	23184.9	22656.4	17671.9
Pallidochromis_tokolosh	Aulonocara_steveni	Abactochromis_labrosus	0.123577	18.0624	0	0.051558	29100.2	25254.5	19699.2
Diplotaxodon_macrops	Taeniolethrinops_macrorhynchus	Labidochromis_ianthus	0.123572	21.3043	0	0.0784221	26764.8	26477.2	20653.2
Diplotaxodon_macrops	Cyrtocara_moorei	Melanochromis_auratus	0.12356	27.7437	0	0.0604117	24114.6	22862.6	17834.1
Labeotropheus_trewavasae	Tropheops_microstoma	Lethrinops_longimanus	0.123553	21.4604	0	0.0580653	37380.9	18669.4	14563.4
Diplotaxodon_limnothrissa	Placidochromis_johnstoni	Labidochromis_gigas	0.123546	14.9692	0	0.0694569	27464.9	26569.6	20726.4
Chindongo_flavus	Taeniochromis_holotaenia	Diplotaxodon_macrops	0.123544	10.8988	0	0.154133	27973.6	27717.1	21621.6
Astatotilapia_calliptera	Taeniochromis_holotaenia	Mylochromis_lateristriga	0.123501	11.0607	0	0.124669	27028	22405	17479.2
Melanochromis_vermivorous	Astatotilapia_calliptera	Taeniolethrinops_macrorhynchus	0.123486	13.235	0	0.057458	32216.9	25482.6	19880.9
Metriaclima_zebra	Astatotilapia_calliptera	Lethrinops_gossei	0.123475	15.3502	0	0.0739498	33007.4	25734.9	20078.1
Pallidochromis_tokolosh	Stigmatochromis_modestus	Labidochromis_gigas	0.123472	13.3218	0	0.0652078	26541.8	24082.8	18789.2
Abactochromis_labrosus	Astatotilapia_calliptera	Taeniolethrinops_furcicauda	0.12347	14.6312	0	0.0566943	35129	26867.5	20962
Pallidochromis_tokolosh	Ctenopharynx_intermedius	Iodotropheus_sprengerae	0.123463	18.0803	0	0.0865314	26382.1	25749.6	20090.1
Diplotaxodon_limnothrissa	Hemitilapia_oxyrhynchus	Labidochromis_gigas	0.123463	14.8639	0	0.0727536	27610.4	27243.1	21255.4
Pallidochromis_tokolosh	Champsochromis_caeruelus	Melanochromis_auratus	0.12346	18.5224	0	0.0605358	30651.2	27839.8	21721
Petrotilapia_chrysos	Mylochromis_epichoralis	Pallidochromis_tokolosh	0.123438	10.8872	0	0.135701	29679	29604	23098.5
Diplotaxodon_limnothrissa	Champsochromis_caeruelus	Melanochromis_auratus	0.123425	17.1243	0	0.063529	31129.4	29449.9	22978.9
Astatotilapia_calliptera	Lethrinops_auritus	Pallidochromis_tokolosh	0.123421	10.8079	0	0.130123	27573.9	23903.9	18651.6
Diplotaxodon_limnothrissa	Copadichromis_quadrimaculatus	Iodotropheus_sprengerae	0.123391	17.5798	0	0.0855696	26420.6	24781.9	19337.9
Diplotaxodon_macrops	Aulonocara_steveni	Melanochromis_vermivorous	0.123386	24.2256	0	0.0652367	27644.5	26147.5	20403.8
Astatotilapia_calliptera	Otopharynx_heterodon	Diplotaxodon_limnothrissa	0.123377	11.9106	0	0.141096	31164.6	26026.1	20309.4
Astatotilapia_calliptera	Buccochromis_nototaenia	Mylochromis_lateristriga	0.12336	10.3076	0	0.126023	27496.8	23182.5	18091
Metriaclima_zebra	Tropheops_microstoma	Champsochromis_caeruelus	0.123355	23.937	0	0.0346256	36373.8	20594.8	16071.8
Pallidochromis_tokolosh	Hemitaenichromis_spilopterus	Labidochromis_gigas	0.123336	14.2145	0	0.0702655	29558.9	28553.4	22283.4
Petrotilapia_chrysos	Astatotilapia_calliptera	Buccochromis_rhoadesii	0.123307	15.2403	0	0.0457836	32208.4	28245.1	22044.1
Iodotropheus_sprengerae	Fossorochromis_rostratus	Mylochromis_lateristriga	0.123289	10.8738	0	0.129543	25410.4	25018.9	19526.9
Labidochromis_ianthus	Hemitilapia_oxyrhynchus	Pallidochromis_tokolosh	0.12328	10.0607	0	0.136151	25708.5	25352	19787.2
Labeotropheus_artatorostris	Tropheops_microstoma	Lethrinops_lethrinus	0.12327	24.9265	0	0.0485099	35142.4	18911.4	14760.6
Iodotropheus_sprengerae	Nimbochromis_linni	Pallidochromis_tokolosh	0.123241	13.1086	0	0.131549	25931.8	24890.8	19428.8
Astatotilapia_calliptera	Taeniolethrinops_macrorhynchus	Mylochromis_lateristriga	0.12324	9.91465	0	0.126321	25576.1	22360.6	17453.9
Mylochromis_lateristriga	Otopharynx_brooksi	Petrotilapia_chrysos	0.123239	16.5065	0	0.0782359	23337.6	22352.9	17447.9
Diplotaxodon_macrops	Otopharynx_picta	Labidochromis_gigas	0.123238	22.9628	0	0.0700601	30473.9	29414.4	22959.9
Astatotilapia_calliptera	Taeniolethrinops_furcicauda	Mylochromis_lateristriga	0.123221	9.25142	0	0.126475	26572.2	23373.2	18245
Metriaclima_zebra	Tropheops_microstoma	Buccochromis_rhoadesii	0.123219	19.4207	0	0.0365331	37818.6	21054.9	16435.4
Diplotaxodon_macrops	Mylochromis_epichoralis	Melanochromis_auratus	0.12319	21.7564	0	0.064078	32263.5	31857.8	24869.5
Petrotilapia_chrysos	Astatotilapia_calliptera	Stigmatochromis_guttatus	0.123151	15.0061	0	0.0476225	28077.5	25069	19571.5
Metriaclima_zebra	Tropheops_microstoma	Stigmatochromis_woodei	0.123139	22.248	0	0.0356526	32936.5	18473.2	14422.5
Mylochromis_lateristriga	Bucochromis_heterotaenia	Labidochromis_ianthus	0.123123	20.0313	0	0.0793969	28605.1	27657.9	21593.9
Iodotropheus_sprengerae	Tyrannochromis_nigriventer	Pallidochromis_tokolosh	0.123111	12.5862	0	0.12834	24678.1	22983.6	17944.9
Iodotropheus_sprengerae	Bucochromis_heterotaenia	Mylochromis_lateristriga	0.123108	11.0025	0	0.130979	27064.9	26790.6	20917.4
Pallidochromis_tokolosh	Hemitilapia_oxyrhynchus	Melanochromis_vermivorous	0.123065	18.3342	0	0.0680511	26227.1	25531.6	19936.1
Petrotilapia_chrysos	Astatotilapia_calliptera	Dimidiochromis_kiwinge	0.123022	13.0748	0	0.0492674	29907.5	26709.2	20857.5
Diplotaxodon_macrops	Tyrannochromis_nigriventer	Metriaclima_zebra	0.12302	19.4407	0	0.0702606	26070.8	25388.2	19826
Labidochromis_gigas	Otopharynx_tetrastigma	Diplotaxodon_limnothrissa	0.123008	11.5131	0	0.142624	29960.1	29061.6	22695.1
Metriaclima_callainos	Astatotilapia_calliptera	Lethrinops_auritus	0.122998	16.5268	0	0.0574174	30583.8	27167	21216
Labidochromis_ianthus	Astatotilapia_calliptera	Mylochromis_ericotaenia	0.122996	16.1769	0	0.0446429	30793.1	26559.1	20741.4
Pallidochromis_tokolosh	Dimidiochromis_compressiceps	Melanochromis_vermivorous	0.12297	16.5543	0	0.0664292	29710.1	28167.9	21998.9
Copadichromis_virginalis	Nimbochromis_livingstonii	Astatotilapia_calliptera	0.122965	18.6432	0	0.119076	31625	22014.8	17193.5
Pallidochromis_tokolosh	Otopharynx_picta	Petrotilapia_chrysos	0.122955	17.6492	0	0.0782069	28946.4	27673.1	21613.1
Labeotropheus_artatorostris	Tropheops_microstoma	Otopharynx_picta	0.122953	20.8162	0	0.0353405	37427	20687.8	16157.5
Pallidochromis_tokolosh	Otopharynx_brooksi	Labidochromis_gigas	0.122939	13.1742	0	0.0658817	25530	22820.5	17823.8
Melanochromis_vermivorous	Astatotilapia_calliptera	Tramitichromis_brevis	0.122927	17.2602	0	0.0500741	35002.4	27908.4	21798.1
Diplotaxodon_macrops	Taeniolethrinops_furcicauda	Labidochromis_ianthus	0.122925	21.1707	0	0.0779213	27915	27521.5	21496
Pallidochromis_tokolosh	Taeniochromis_holotaenia	Melanochromis_vermivorous	0.122908	14.2361	0	0.0651486	28421.2	26223	20482.5
Mylochromis_lateristriga	Otopharynx_speciosus	Petrotilapia_nigra	0.122889	16.7618	0	0.0967441	25335.6	25219.4	19699.4
Diplotaxodon_macrops	Nyassachromis_prostoma	Labidochromis_ianthus	0.122886	17.3128	0	0.0792269	29882.4	29244.9	22843.9
Pallidochromis_tokolosh	Fossorochromis_rostratus	Petrotilapia_chrysos	0.122869	15.2029	0	0.0768387	26838	25675.2	20056.2
Pallidochromis_tokolosh	Otopharynx_speciosus	Iodotropheus_sprengerae	0.122848	19.4844	0	0.0853873	27464.1	26594.4	20775.1
Astatotilapia_calliptera	Placidochromis_electra	Mylochromis_lateristriga	0.122842	10.0735	0	0.124872	25873.8	22363.5	17470.2
Iodotropheus_sprengerae	Otopharynx_nitidus	Diplotaxodon_limnothrissa	0.122816	10.123	0	0.147689	28694.1	28536.4	22293.6
Diplotaxodon_limnothrissa	Cheilotilapia_euchilus	Abactochromis_labrosus	0.122802	14.6246	0	0.0593105	33271.4	32820.6	25641.3
Diplotaxodon_limnothrissa	Tramitichromis_brevis	Labidochromis_ianthus	0.122802	13.5166	0	0.0797868	30235.4	29463.9	23018.9
Diplotaxodon_macrops	Copadichromis_quadrimaculatus	Petrotilapia_chrysos	0.122774	26.2864	0	0.0754776	26829.4	24905.4	19458.6
Diplotaxodon_limnothrissa	Aulonocara_steveni	Petrotilapia_chrysos	0.122773	16.5669	0	0.0773479	27299.5	26270.5	20525.2
Iodotropheus_sprengerae	Placidochromis_electra	Diplotaxodon_limnothrissa	0.122764	11.332	0	0.145897	26534.2	26011.5	20323.2
Metriaclima_zebra	Tropheops_microstoma	Fossorochromis_rostratus	0.122734	23.8793	0	0.0416226	34863.1	19419.4	15173.6
Astatotilapia_calliptera	Lethrinops_lethrinus	Pallidochromis_tokolosh	0.122716	10.0319	0	0.12878	25575.6	22043.1	17224.4
Petrotilapia_chrysos	Astatotilapia_calliptera	Buccochromis_nototaenia	0.122712	13.4794	0	0.0481693	31100.5	27121.5	21192.8
Mylochromis_lateristriga	Taeniochromis_holotaenia	Labidochromis_ianthus	0.122706	13.8087	0	0.0784978	27109.5	26090	20387
Metriaclima_zebra	Tropheops_microstoma	Bucochromis_heterotaenia	0.122697	23.8997	0	0.0355439	37083.5	20869.2	16307.8
Diplotaxodon_limnothrissa	Bucochromis_heterotaenia	Melanochromis_vermivorous	0.122687	17.2195	0	0.0691085	30515.6	29455.4	23017.6
Pallidochromis_tokolosh	Stigmatochromis_guttatus	Melanochromis_auratus	0.122686	14.193	0	0.058663	28254.9	25124.9	19633.6
Chindongo_flavus	Bucochromis_heterotaenia	Diplotaxodon_macrops	0.122684	10.89	0	0.15486	29597.8	29515.5	23064.8
Labeotropheus_trewavasae	Genyochromis_mento	Tyrannochromis_nigriventer	0.12267	14.5165	0	0.0356448	40231.1	20891.6	16326.1
Pallidochromis_tokolosh	Otopharynx_picta	Abactochromis_labrosus	0.122668	17.2166	0	0.0541949	31516.2	28282.2	22101.8
Diplotaxodon_macrops	Copadichromis_borleyi	Chindongo_flavus	0.122668	17.0556	0	0.0773948	30844.8	30808.2	24075.8
Metriaclima_zebra	Tropheops_microstoma	Buccochromis_nototaenia	0.122665	20.1087	0	0.0384129	36627.4	20163.6	15757.4
Melanochromis_vermivorous	Astatotilapia_calliptera	Stigmatochromis_modestus	0.122649	13.116	0	0.05147	29128.4	24051.6	18796.4
Astatotilapia_calliptera	Stigmatochromis_guttatus	Mylochromis_lateristriga	0.122638	10.8645	0	0.122844	25732.9	21129.9	16513.4
Placidochromis_longimanus	Eclectochromis_ornatus	Copadichromis_trimaculatus	0.122618	6.34859	5.20676e-10	0.133934	42852.6	40418.5	31589.1
Diplotaxodon_limnothrissa	Placidochromis_mbenji_lip	Abactochromis_labrosus	0.122594	15.5714	0	0.0581977	32228.6	31540.1	24651.4
Diplotaxodon_limnothrissa	Stigmatochromis_modestus	Labidochromis_gigas	0.122586	12.867	0	0.068133	26907.6	25508.4	19937.4
Chindongo_flavus	Stigmatochromis_modestus	Diplotaxodon_macrops	0.122536	10.1635	0	0.150201	25810.4	25198.1	19696.9
Astatotilapia_calliptera	Fossorochromis_rostratus	Diplotaxodon_limnothrissa	0.122526	11.9564	0	0.136322	28642	22727.5	17766
Abactochromis_labrosus	Chilotilapia_rhoadesii	Diplotaxodon_macrops	0.122524	10.4615	0	0.151121	32524.5	32027.5	25035.9
Mylochromis_lateristriga	Placidochromis_electra	Iodotropheus_sprengerae	0.122523	22.5345	0	0.0867593	25183.1	24970.4	19519.4
Diplotaxodon_limnothrissa	Fossorochromis_rostratus	Labidochromis_gigas	0.122519	14.9414	0	0.0691732	29387.4	27716.1	21665.9
Diplotaxodon_macrops	Placidochromis_electra	Melanochromis_vermivorous	0.122484	22.3505	0	0.0664171	27586.1	26722.1	20890.4
Pallidochromis_tokolosh	Copadichromis_quadrimaculatus	Abactochromis_labrosus	0.122483	16.1722	0	0.0504724	29117.2	24328	19018.8
Labidochromis_ianthus	Astatotilapia_calliptera	Maravichromis_mola	0.122474	14.681	0	0.0409615	34663	29542.2	23095.5
Iodotropheus_sprengerae	Stigmatochromis_modestus	Mylochromis_lateristriga	0.122473	10.795	0	0.126848	23635.8	22862.2	17873.2
Labidochromis_ianthus	Maravichromis_mola	Pallidochromis_tokolosh	0.122469	10.8028	0	0.134995	30202.6	29927.1	23396.6
Tropheops_microstoma	Copadichromis_quadrimaculatus	Diplotaxodon_macrops	0.122465	11.243	0	0.149888	20971.5	19902	15559.2
Diplotaxodon_macrops	Copadichromis_virginalis	Abactochromis_labrosus	0.122457	25.2523	0	0.0509693	31158.4	26500.4	20718.1
Diplotaxodon_macrops	Copadichromis_quadrimaculatus	Melanochromis_vermivorous	0.122424	23.8278	0	0.0640923	27817	25253	19744.2
Diplotaxodon_limnothrissa	Copadichromis_borleyi	Petrotilapia_chrysos	0.122372	15.7533	0	0.0805711	30687.6	30258.9	23660.6
Pallidochromis_tokolosh	Mylochromis_epichoralis	Melanochromis_vermivorous	0.122371	17.3302	0	0.0679262	31047.4	30024.1	23477.1
Diplotaxodon_limnothrissa	Ctenopharynx_intermedius	Abactochromis_labrosus	0.122347	15.7957	0	0.05576	30931.2	28279.5	22114
Diplotaxodon_macrops	Otopharynx_picta	Melanochromis_auratus	0.122338	22.4163	0	0.0618931	30934.1	29523.4	23087.1
Astatotilapia_calliptera	Stigmatochromis_woodei	Pallidochromis_tokolosh	0.122331	11.3098	0	0.123811	25641	20668	16162.5
Metriaclima_callainos	Astatotilapia_calliptera	Otopharynx_heterodon	0.122322	16.5879	0	0.0432106	31842.9	28742.4	22477.1
Metriaclima_zebra	Astatotilapia_calliptera	Lethrinops_longimanus	0.122314	15.0315	0	0.071321	32150	25626.5	20040.8
Labidochromis_ianthus	Astatotilapia_calliptera	Taeniochromis_holotaenia	0.122311	16.9171	0	0.0452145	31080.5	25919.5	20270
Astatotilapia_calliptera	Tramitichromis_brevis	Mylochromis_lateristriga	0.12231	9.78596	0	0.125264	27957.6	24239.4	18956.1
Diplotaxodon_limnothrissa	Nimbochromis_linni	Labidochromis_gigas	0.122304	14.9054	0	0.0692068	29124.8	27843.2	21774.8
Petrotilapia_chrysos	Fossorochromis_rostratus	Diplotaxodon_macrops	0.122257	8.52365	5.96545e-17	0.148763	26975.8	26322.2	20587.2
Labeotropheus_artatorostris	Astatotilapia_calliptera	Aulonocara_sp._yellow	0.122255	15.0267	0	0.0724863	33010.8	25684.5	20088.5
Diplotaxodon_macrops	Ctenopharynx_intermedius	Petrotilapia_chrysos	0.12225	22.3214	0	0.0789441	27543.8	27293.2	21347
Pallidochromis_tokolosh	Placidochromis_johnstoni	Labidochromis_gigas	0.12225	14.5661	0	0.0651441	27085.5	25016.5	19566.2
Diplotaxodon_limnothrissa	Hemitaenichromis_spilopterus	Melanochromis_auratus	0.122235	15.8697	0	0.0649433	30727	30235.2	23648.8
Petrotilapia_chrysos	Cyrtocara_moorei	Diplotaxodon_macrops	0.122227	9.50355	0	0.147573	22765.1	22059.6	17254.4
Melanochromis_vermivorous	Astatotilapia_calliptera	Taeniolethrinops_praeorbitalis	0.122212	14.3217	0	0.0573038	32201	25486	19935
Pallidochromis_tokolosh	Aulonocara_steveni	Petrotilapia_nigra	0.122185	19.9213	0	0.0911467	23650.1	23060.6	18038.9
Petrotilapia_nigra	Stigmatochromis_modestus	Pallidochromis_tokolosh	0.122141	9.68513	0	0.129081	22453.6	21485.6	16808.4
Abactochromis_labrosus	Astatotilapia_calliptera	Taeniolethrinops_macrorhynchus	0.122132	14.4001	0	0.0567885	33677.8	25770.8	20161
Chindongo_flavus	Astatotilapia_calliptera	Tyrannochromis_nigriventer	0.122131	12.666	0	0.0461342	28395.4	25475.9	19930.4
Petrotilapia_chrysos	Astatotilapia_calliptera	Stigmatochromis_woodei	0.122126	16.9833	0	0.0439941	27756.2	24515.5	19179.2
Labidochromis_ianthus	Maravichromis_mola	Mylochromis_lateristriga	0.122114	11.4624	0	0.13181	29829.9	29800.1	23314.1
Mylochromis_lateristriga	Aulonocara_steveni	Abactochromis_labrosus	0.122109	18.3898	0	0.0523602	28565	25267.5	19768.2
Astatotilapia_calliptera	Stigmatochromis_modestus	Diplotaxodon_limnothrissa	0.122099	15.2033	0	0.134548	26097	20983.2	16416.8
Melanochromis_auratus	Hemitaenichromis_spilopterus	Diplotaxodon_macrops	0.122085	12.2879	0	0.150193	29928.9	29608.9	23165.9
Mylochromis_lateristriga	Otopharynx_picta	Abactochromis_labrosus	0.122064	19.8939	0	0.0553228	30987.9	28193.1	22059.1
Labeotropheus_artatorostris	Tropheops_microstoma	Copadichromis_trimaculatus	0.12206	24.5252	0	0.0471279	33472.8	18702.5	14633.5
Diplotaxodon_limnothrissa	Taeniolethrinops_furcicauda	Iodotropheus_sprengerae	0.122033	18.1633	0	0.0875337	27254	27212.2	21293
Cheilotilapia_euchilus	Copadichromis_quadrimaculatus	Copadichromis_virginalis	0.122026	19.6815	0	0.167382	39007.9	37361	29234.6
Petrotilapia_chrysos	Stigmatochromis_woodei	Diplotaxodon_limnothrissa	0.122026	10.195	0	0.143158	25996.9	25475.9	19934.6
Diplotaxodon_macrops	Otopharynx_heterodon	Melanochromis_vermivorous	0.122015	19.5458	0	0.0681969	30940	30470	23843
Diplotaxodon_limnothrissa	Stigmatochromis_guttatus	Labidochromis_gigas	0.121995	15.3787	0	0.0688453	28111.4	26484.1	20724.9
Pallidochromis_tokolosh	Aulonocara_steveni	Iodotropheus_sprengerae	0.121981	21.4087	0	0.0820459	25383.5	24271.2	18993.8
Labidochromis_ianthus	Lethrinops_lethrinus	Diplotaxodon_macrops	0.121973	10.4111	0	0.150269	26491.5	26336.5	20610.2
Diplotaxodon_limnothrissa	Copadichromis_quadrimaculatus	Cynotilapia_afra	0.121968	16.6437	0	0.0974663	24955.6	24053.9	18824.1
Iodotropheus_sprengerae	Champsochromis_caeruelus	Pallidochromis_tokolosh	0.121948	13.2902	0	0.131484	27206.4	26156.1	20470.1
Melanochromis_vermivorous	Astatotilapia_calliptera	Otopharynx_heterodon	0.121946	16.0113	0	0.0430019	35917.1	28989.1	22687.4
Metriaclima_zebra	Tropheops_microstoma	Otopharynx_speciosus	0.121934	19.2882	0	0.0357478	37303.4	20649.6	16161.1
Melanochromis_vermivorous	Astatotilapia_calliptera	Placidochromis_electra	0.121921	16.1803	0	0.0520612	31885.1	25724.4	20133.4
Metriaclima_callainos	Astatotilapia_calliptera	Tramitichromis_brevis	0.121919	16.2997	0	0.049808	31011.6	27700.9	21680.4
Petrotilapia_chrysos	Copadichromis_borleyi	Diplotaxodon_macrops	0.121909	10.6184	0	0.150247	29981.9	29589.4	23158.9
Pallidochromis_tokolosh	Otopharynx_brooksi	Melanochromis_auratus	0.121881	14.3187	0	0.0574843	26168	22810.5	17854.2
Diplotaxodon_macrops	Placidochromis_electra	Chindongo_flavus	0.121873	21.9374	0	0.0759561	27618.1	27316.6	21381.6
Pallidochromis_tokolosh	Cheilotilapia_euchilus	Abactochromis_labrosus	0.121851	15.6183	0	0.0562482	32671.1	31109.6	24351.6
Labidochromis_ianthus	Dimidiochromis_strigatus	Diplotaxodon_limnothrissa	0.12185	11.103	0	0.144839	28454.2	27979.5	21901.5
Iodotropheus_sprengerae	Copadichromis_trimaculatus	Diplotaxodon_macrops	0.121822	14.0219	0	0.150356	25485.6	24298.4	19021.1
Diplotaxodon_limnothrissa	Otopharynx_speciosus	Petrotilapia_chrysos	0.121791	17.1815	0	0.079218	29528.9	28685.9	22457.1
Diplotaxodon_limnothrissa	Copadichromis_quadrimaculatus	Abactochromis_labrosus	0.121785	18.1121	0	0.0527782	29779.5	25714.2	20131
Diplotaxodon_macrops	Lethrinops_lethrinus	Abactochromis_labrosus	0.121785	21.4404	0	0.0544673	28238.4	26760.9	20950.4
Diplotaxodon_limnothrissa	Otopharynx_heterodon	Abactochromis_labrosus	0.121772	17.3141	0	0.0571672	33610.4	31479.9	24645.4
Astatotilapia_calliptera	Lethrinops_albus	Pallidochromis_tokolosh	0.121765	9.80839	0	0.132004	14426	12515.2	9798.25
Diplotaxodon_macrops	Bucochromis_heterotaenia	Melanochromis_auratus	0.121753	24.6429	0	0.0609842	30871.4	29270.9	22916.9
Abactochromis_labrosus	Astatotilapia_calliptera	Placidochromis_electra	0.121736	13.1984	0	0.051716	33428.6	25984.9	20344.9
Mylochromis_lateristriga	Nimbochromis_linni	Melanochromis_vermivorous	0.121724	20.6072	0	0.0661117	27377.5	26065.5	20408.5
Mylochromis_lateristriga	Otopharynx_brooksi	Melanochromis_vermivorous	0.121704	13.9931	0	0.0654282	24570.5	22650	17735
Pallidochromis_tokolosh	Stigmatochromis_modestus	Melanochromis_auratus	0.121702	15.4903	0	0.0567617	27159.4	24075.4	18851.1
Astatotilapia_calliptera	Copadichromis_borleyi	Mylochromis_lateristriga	0.121679	11.9202	0	0.123409	29111.4	24743.1	19374.9
Astatotilapia_calliptera	Ctenopharynx_nitidus	Mylochromis_lateristriga	0.121674	10.1337	0	0.126758	28397	24633.5	19289.2
Diplotaxodon_limnothrissa	Hemitilapia_oxyrhynchus	Melanochromis_auratus	0.12167	15.1413	0	0.0635561	28048.8	27276.5	21359
Maravichromis_mola	Capidochromis_eucinostomus	Copadichromis_virginalis	0.121662	11.5387	0	0.164342	53165.9	42908.6	33600.4
Mylochromis_lateristriga	Copadichromis_borleyi	Labidochromis_ianthus	0.12165	17.7263	0	0.0786195	29811.1	28839.9	22584.1
Astatotilapia_calliptera	Stigmatochromis_modestus	Mylochromis_lateristriga	0.121643	11.9451	0	0.120776	24449.1	20228.1	15840.6
Diplotaxodon_macrops	Copadichromis_virginalis	Genyochromis_mento	0.121616	21.9856	0	0.08486	25497.4	24094.1	18869.1
Labidochromis_ianthus	Nimbochromis_linni	Diplotaxodon_macrops	0.121612	12.1128	0	0.146847	27817	26341.8	20629.5
Petrotilapia_chrysos	Astatotilapia_calliptera	Otopharynx_lithobates	0.121611	15.2292	0	0.047791	28871.8	26026	20382.2
Iodotropheus_sprengerae	Cyrtocara_moorei	Mylochromis_lateristriga	0.121592	11.0995	0	0.127252	21427.6	20902.1	16370.1
Diplotaxodon_limnothrissa	Copadichromis_quadrimaculatus	Petrotilapia_nigra	0.121589	17.2306	0	0.0929995	24713.9	23559.1	18451.1
Abactochromis_labrosus	Cheilotilapia_euchilus	Diplotaxodon_macrops	0.121585	9.93673	0	0.149598	32596.3	31971.6	25039.8
Diplotaxodon_limnothrissa	Chilotilapia_rhoadesii	Abactochromis_labrosus	0.121575	16.3247	0	0.058536	33327.7	32719.4	25626.1
Labidochromis_gigas	Otopharynx_lithobates	Diplotaxodon_macrops	0.121574	12.2963	0	0.149389	27599.5	27342	21414.5
Genyochromis_mento	Ctenopharynx_intermedius	Pallidochromis_tokolosh	0.121552	9.51169	0	0.134287	24596.8	24449	19149.5
Petrotilapia_nigra	Placidochromis_electra	Pallidochromis_tokolosh	0.121548	9.33141	0	0.130942	24087	23566.2	18458.2
Chindongo_flavus	Stigmatochromis_guttatus	Diplotaxodon_macrops	0.121547	10.2962	0	0.150207	26524.8	26228.5	20543.5
Pallidochromis_tokolosh	Stigmatochromis_modestus	Chindongo_flavus	0.121497	16.7791	0	0.0731067	25767.5	24457.8	19158.5
Abactochromis_labrosus	Astatotilapia_calliptera	Stigmatochromis_modestus	0.121479	12.07	0	0.0508453	30510.1	24339.9	19066.9
Labeotropheus_artatorostris	Astatotilapia_calliptera	Copadichromis_quadrimaculatus	0.121477	14.4424	0	0.0703554	31025.1	25408.9	19904.4
Diplotaxodon_limnothrissa	Copadichromis_quadrimaculatus	Labidochromis_ianthus	0.121471	19.2916	0	0.0753751	27996.4	25386.9	19887.4
Copadichromis_quadrimaculatus	Copadichromis_trimaculatus	Otopharynx_tetrastigma	0.12147	9.46153	0	0.085501	33217.2	33180.5	25992.8
Mylochromis_lateristriga	Otopharynx_speciosus	Iodotropheus_sprengerae	0.121451	24.2113	0	0.0857461	27212.6	26474.4	20740.1
Diplotaxodon_macrops	Dimidiochromis_strigatus	Labidochromis_gigas	0.121447	16.1237	0	0.0686586	28765.2	28088.8	22005
Pallidochromis_tokolosh	Aristochromis_christiae	Labidochromis_ianthus	0.121437	13.912	0	0.0772769	29084.6	28875.9	22622.1
Diplotaxodon_macrops	Copadichromis_virginalis	Petrotilapia_nigra	0.121433	25.3794	0	0.0883867	25790.9	24067.6	18855.4
Petrotilapia_nigra	Aulonocara_steveni	Diplotaxodon_macrops	0.121424	10.3655	0	0.145532	24361.6	23369.6	18308.9
Astatotilapia_calliptera	Champsochromis_caeruelus	Pallidochromis_tokolosh	0.121398	13.1873	0	0.124279	28787	22898.2	17940.5
Stigmatochromis_guttatus	Copadichromis_quadrimaculatus	Copadichromis_virginalis	0.121389	20.2373	0	0.159595	30798.2	30095	23579.5
Iodotropheus_sprengerae	Otopharynx_speciosus	Diplotaxodon_macrops	0.121364	10.955	0	0.149529	27963.2	27056	21199.5
Mylochromis_lateristriga	Nimbochromis_livingstonii	Melanochromis_auratus	0.121351	19.922	0	0.0595075	24447.8	22580.5	17693.2
Diplotaxodon_limnothrissa	Buccochromis_nototaenia	Abactochromis_labrosus	0.121348	17.4838	0	0.0554558	31003.6	28752.6	22529.6
Pallidochromis_tokolosh	Dimidiochromis_kiwinge	Melanochromis_auratus	0.121345	15.677	0	0.0581913	29905.1	26804.6	21003.4
Melanochromis_auratus	Tropheops_microstoma	Placidochromis_johnstoni	0.121341	23.8047	0	0.0381398	34460.1	18574.9	14554.9
Pallidochromis_tokolosh	Ctenopharynx_intermedius	Petrotilapia_nigra	0.121335	16.5776	0	0.0936701	24691.9	24498.4	19196.6
Diplotaxodon_limnothrissa	Fossorochromis_rostratus	Melanochromis_auratus	0.121329	16.5448	0	0.0610895	29837.8	27774.8	21764.2
Petrotilapia_nigra	Copadichromis_trimaculatus	Mylochromis_lateristriga	0.121326	12.0534	0	0.129438	23006.9	22783.4	17853.1
Pallidochromis_tokolosh	Nimbochromis_livingstonii	Chindongo_flavus	0.121323	18.4924	0	0.0749575	23775.5	23153.5	18143.2
Diplotaxodon_limnothrissa	Lethrinops_albus	Labidochromis_ianthus	0.121321	19.6577	0	0.0802786	15415.1	15085.1	11820.9
Diplotaxodon_limnothrissa	Stigmatochromis_modestus	Chindongo_flavus	0.121307	15.2362	0	0.0763678	26099.2	25840.2	20249.2
Mylochromis_lateristriga	Stigmatochromis_woodei	Petrotilapia_chrysos	0.121304	18.5181	0	0.0776743	24675.6	24297.1	19040.1
Diplotaxodon_macrops	Placidochromis_electra	Labidochromis_gigas	0.121297	23.7814	0	0.0671452	28510.2	26970	21135
Diplotaxodon_macrops	Taeniolethrinops_praeorbitalis	Labidochromis_ianthus	0.121294	19.0773	0	0.0767889	26751.4	26508.4	20773.4
Astatotilapia_calliptera	Lethrinops_albus	Diplotaxodon_limnothrissa	0.121284	11.2032	0	0.138833	15340.4	12894.6	10105.1
Diplotaxodon_macrops	Dimidiochromis_strigatus	Melanochromis_auratus	0.121266	19.0982	0	0.0609058	29223.6	28179.4	22084.1
Diplotaxodon_macrops	Copadichromis_trimaculatus	Melanochromis_auratus	0.121265	18.5744	0	0.0596886	28088.8	25891	20290.8
Pallidochromis_tokolosh	Bucochromis_heterotaenia	Petrotilapia_chrysos	0.121259	17.4901	0	0.0767882	28647.9	27539.4	21582.9
Diplotaxodon_limnothrissa	Taeniochromis_holotaenia	Melanochromis_auratus	0.121246	13.8023	0	0.0610885	30295.9	27929.1	21888.9
Labidochromis_ianthus	Nimbochromis_polystigma	Mylochromis_lateristriga	0.121208	11.9208	0	0.128393	27079.9	26932.1	21109.1
Labidochromis_gigas	Astatotilapia_calliptera	Nyassachromis_prostoma	0.121206	16.3157	0	0.053467	36540.5	28553.8	22380.2
Pallidochromis_tokolosh	Buccochromis_nototaenia	Iodotropheus_sprengerae	0.121179	16.5406	0	0.084853	26521.2	26131.8	20483
Pallidochromis_tokolosh	Aulonocara_steveni	Labidochromis_ianthus	0.121156	21.0712	0	0.0731289	27079.5	24927.5	19540
Labidochromis_ianthus	Dimidiochromis_kiwinge	Diplotaxodon_macrops	0.121145	11.7118	0	0.145785	28295.2	26735.2	20957.5
Pallidochromis_tokolosh	Placidochromis_electra	Petrotilapia_chrysos	0.121145	17.0274	0	0.0753635	26854.6	25439.6	19941.9
Pallidochromis_tokolosh	Stigmatochromis_guttatus	Labidochromis_gigas	0.121142	14.436	0	0.0651823	27696.1	25016.9	19610.6
Diplotaxodon_macrops	Copadichromis_borleyi	Labidochromis_gigas	0.121119	17.9122	0	0.0684751	31929.8	30539	23940.5
Labidochromis_ianthus	Placidochromis_milomo	Pallidochromis_tokolosh	0.121093	10.7662	0	0.133548	30602.8	30367.6	23807.4
Metriaclima_callainos	Astatotilapia_calliptera	Taeniolethrinops_praeorbitalis	0.121076	12.9669	0	0.0572773	28537	25348.5	19873.2
Pallidochromis_tokolosh	Mylochromis_ericotaenia	Petrotilapia_chrysos	0.12107	15.7809	0	0.0786225	26873.4	26576.4	20836.1
Nimbochromis_livingstonii	Nyassachromis_prostoma	Copadichromis_virginalis	0.121043	11.8336	0	0.149798	39295.4	29846.4	23401.1
Cynotilapia_axelrodi	Copadichromis_trimaculatus	Diplotaxodon_limnothrissa	0.121037	13.3757	0	0.145669	25273.5	24515.2	19221.5
Iodotropheus_sprengerae	Stigmatochromis_woodei	Mylochromis_lateristriga	0.121037	10.647	0	0.125116	24259.1	23511.4	18434.4
Labeotropheus_artatorostris	Tropheops_microstoma	Lethrinops_auritus	0.121031	21.2094	0	0.0450233	38113.5	20320.5	15932.8
Champsochromis_caeruelus	Copadichromis_quadrimaculatus	Copadichromis_virginalis	0.120993	11.9815	0	0.161892	34597.6	33506.6	26273.6
Diplotaxodon_limnothrissa	Otopharynx_heterodon	Labidochromis_ianthus	0.120983	17.0587	0	0.0798646	31162.5	30533.8	23943
Petrotilapia_nigra	Otopharynx_brooksi	Mylochromis_lateristriga	0.120948	10.8251	0	0.126643	21152.1	20572.6	16133.1
Melanochromis_auratus	Otopharynx_tetrastigma	Diplotaxodon_macrops	0.120936	9.93817	0	0.143952	29590.5	28485.5	22339
Labeotropheus_artatorostris	Tropheops_microstoma	Tramitichromis_brevis	0.120931	18.5983	0	0.0396159	38343.9	20754.9	16276.6
Pallidochromis_tokolosh	Buccochromis_rhoadesii	Iodotropheus_sprengerae	0.120924	19.0837	0	0.085406	27614.1	27322.4	21427.4
Petrotilapia_nigra	Copadichromis_trimaculatus	Diplotaxodon_limnothrissa	0.120905	12.1096	0	0.144913	24611.1	23662.9	18558.1
Labidochromis_ianthus	Otopharynx_heterodon	Diplotaxodon_macrops	0.120899	10.2735	0	0.150765	30377.1	30056.6	23572.9
Diplotaxodon_macrops	Stigmatochromis_woodei	Melanochromis_auratus	0.120897	20.1109	0	0.0597512	27090.9	25894.1	20308.4
Cynotilapia_axelrodi	Astatotilapia_calliptera	Cheilotilapia_euchilus	0.120878	17.0186	0	0.0529917	31574.4	28924.9	22686.2
Petrotilapia_nigra	Aulonocara_steveni	Diplotaxodon_limnothrissa	0.120878	9.85585	0	0.14108	24630.8	24134.8	18929.2
Pallidochromis_tokolosh	Fossorochromis_rostratus	Melanochromis_auratus	0.120873	14.4785	0	0.0576161	29373.4	26186.1	20538.4
Diplotaxodon_limnothrissa	Otopharynx_speciosus	Melanochromis_vermivorous	0.12086	18.5984	0	0.0672507	30839	29037	22775
Mylochromis_lateristriga	Champsochromis_caeruelus	Melanochromis_vermivorous	0.120837	18.2878	0	0.0670231	28818.2	27385	21480.2
Chindongo_flavus	Astatotilapia_calliptera	Lethrinops_albus	0.120835	14.0726	0	0.0693258	17440.9	14809.9	11616.6
Pallidochromis_tokolosh	Ctenopharynx_intermedius	Abactochromis_labrosus	0.120825	17.5377	0	0.0524416	30366.1	26718.4	20957.9
Diplotaxodon_macrops	Buccochromis_rhoadesii	Chindongo_flavus	0.120805	24.9461	0	0.0762581	29856.2	29772.5	23354.5
Pallidochromis_tokolosh	Chilotilapia_rhoadesii	Abactochromis_labrosus	0.120791	16.3718	0	0.0556194	32706.2	31052.1	24358.9
Petrotilapia_chrysos	Otopharynx_picta	Diplotaxodon_macrops	0.120751	9.10598	4.68569e-19	0.149596	29112	28357.2	22246.8
Chindongo_flavus	Astatotilapia_calliptera	Lethrinops_auritus	0.120748	15.0127	0	0.0575436	33952.5	28284.8	22190
Petrotilapia_chrysos	Otopharynx_lithobates	Pallidochromis_tokolosh	0.120748	9.64119	0	0.131984	26107.5	25799.8	20240.5
Pallidochromis_tokolosh	Otopharynx_speciosus	Cynotilapia_afra	0.120732	16.454	0	0.0968717	25989.6	25838.6	20271.6
Genyochromis_mento	Otopharynx_speciosus	Mylochromis_lateristriga	0.120712	11.2096	0	0.128449	25441.9	25089.4	19684.6
Astatotilapia_calliptera	Dimidiochromis_compressiceps	Pallidochromis_tokolosh	0.120711	11.2539	0	0.124241	29620.1	23501.9	18439.1
Astatotilapia_calliptera	Buccochromis_rhoadesii	Mylochromis_lateristriga	0.120705	11.4083	0	0.123106	28861.6	24051.9	18870.9
Labidochromis_ianthus	Eclectochromis_ornatus	Pallidochromis_tokolosh	0.120661	10.4883	0	0.133636	30633.7	30508.9	23939.2
Petrotilapia_nigra	Taeniochromis_holotaenia	Pallidochromis_tokolosh	0.120632	9.04046	4.68569e-19	0.1301	24644.1	23865.1	18727.1
Copadichromis_virginalis	Tyrannochromis_nigriventer	Astatotilapia_calliptera	0.120608	20.8878	0	0.115382	34051.9	23838.1	18706.9
Petrotilapia_chrysos	Stigmatochromis_modestus	Diplotaxodon_macrops	0.120599	9.47085	0	0.143928	25163.8	23962.8	18805
Eclectochromis_ornatus	Copadichromis_quadrimaculatus	Copadichromis_virginalis	0.120587	16.9578	0	0.165364	39326.8	37323.4	29290.7
Pallidochromis_tokolosh	Tramitichromis_brevis	Iodotropheus_sprengerae	0.120548	16.6948	0	0.0840817	27587.4	27046.4	21227.1
Diplotaxodon_limnothrissa	Stigmatochromis_guttatus	Melanochromis_auratus	0.120535	14.8456	0	0.0606126	28629.8	26516.8	20812
Diplotaxodon_macrops	Buccochromis_nototaenia	Melanochromis_vermivorous	0.120532	19.071	0	0.0657486	28853.9	27830.4	21843.1
Iodotropheus_sprengerae	Ctenopharynx_nitidus	Diplotaxodon_limnothrissa	0.120522	11.3802	0	0.145625	28828.5	28655.2	22491
Mylochromis_lateristriga	Taeniochromis_holotaenia	Petrotilapia_chrysos	0.120513	15.4988	0	0.0772064	26739.8	25774.8	20230.5
Diplotaxodon_macrops	Ctenopharynx_nitidus	Petrotilapia_chrysos	0.120512	19.8919	0	0.0784098	29182.8	28970	22738.5
Petrotilapia_chrysos	Astatotilapia_calliptera	Lethrinops_lethrinus	0.120511	16.6338	0	0.0592369	29898.4	25140.6	19732.9
Diplotaxodon_macrops	Copadichromis_trimaculatus	Labidochromis_gigas	0.120506	16.1074	0	0.0666633	27730.5	25827.2	20272
Diplotaxodon_macrops	Maravichromis_mola	Labidochromis_gigas	0.120504	17.5472	0	0.0701184	31751.2	31555.5	24768.2
Melanochromis_vermivorous	Astatotilapia_calliptera	Taeniolethrinops_furcicauda	0.120464	13.4871	0	0.0553577	33518.2	26470.2	20778.5
Mylochromis_lateristriga	Copadichromis_trimaculatus	Petrotilapia_chrysos	0.120453	17.2823	0	0.0770087	25575	24446.8	19190.5
Copadichromis_virginalis	Mylochromis_ericotaenia	Astatotilapia_calliptera	0.120451	19.1603	0	0.121128	38441.1	26334.4	20672.4
Mylochromis_lateristriga	Copadichromis_quadrimaculatus	Abactochromis_labrosus	0.120444	18.0349	0	0.0510517	28650.1	24321.6	19092.6
Diplotaxodon_macrops	Trematocranus_placodon	Labidochromis_gigas	0.120434	20.4754	0	0.0692515	25073.9	25070.1	19680.6
Labidochromis_ianthus	Astatotilapia_calliptera	Aristochromis_christiae	0.120425	13.6686	0	0.032014	34021.2	28160.8	22107.2
Petrotilapia_chrysos	Bucochromis_heterotaenia	Diplotaxodon_macrops	0.120421	9.68069	0	0.148642	29017.4	28196.4	22135.4
Diplotaxodon_macrops	Copadichromis_quadrimaculatus	Chindongo_flavus	0.120412	25.5962	0	0.0727226	27810.6	25763.9	20226.1
Petrotilapia_chrysos	Astatotilapia_calliptera	Otopharynx_speciosus	0.120389	11.6546	0	0.0445925	31684	27748.2	21785
Pallidochromis_tokolosh	Dimidiochromis_kiwinge	Labidochromis_gigas	0.120346	13.2996	0	0.0650169	29343.1	26727.1	20985.1
Astatotilapia_calliptera	Buccochromis_nototaenia	Diplotaxodon_macrops	0.120335	10.0964	0	0.138827	29109.5	23046	18095.2
Astatotilapia_calliptera	Ctenopharynx_intermedius	Diplotaxodon_macrops	0.120335	11.4107	0	0.14185	28391.9	23153.1	18179.4
Diplotaxodon_limnothrissa	Mylochromis_epichoralis	Labidochromis_gigas	0.120329	16.3514	0	0.0712388	32790.2	31886.2	25036.8
Diplotaxodon_limnothrissa	Nyassachromis_prostoma	Iodotropheus_sprengerae	0.120328	14.5493	0	0.0876163	29192.8	28794.2	22609
Melanochromis_vermivorous	Astatotilapia_calliptera	Lethrinops_auritus	0.120322	14.2289	0	0.0560381	34430.1	27287.1	21425.9
Pallidochromis_tokolosh	Buccochromis_rhoadesii	Labidochromis_ianthus	0.120315	18.9348	0	0.0758908	29412.2	27987	21975.8
Diplotaxodon_limnothrissa	Dimidiochromis_compressiceps	Melanochromis_auratus	0.120314	16.6736	0	0.061781	31772.2	30041.5	23589
Pallidochromis_tokolosh	Taeniolethrinops_macrorhynchus	Petrotilapia_nigra	0.120298	18.2782	0	0.0916639	23839.1	23530.9	18477.4
Astatotilapia_calliptera	Tramitichromis_brevis	Diplotaxodon_macrops	0.12029	9.40082	0	0.139335	29596.8	24200.5	19003.5
Diplotaxodon_limnothrissa	Taeniochromis_holotaenia	Labidochromis_gigas	0.12029	12.6271	0	0.0679691	29751.8	27775.5	21810.8
Petrotilapia_chrysos	Champsochromis_caeruelus	Diplotaxodon_limnothrissa	0.120255	11.9322	0	0.14266	28885.8	28387.2	22292.8
Astatotilapia_calliptera	Taeniolethrinops_praeorbitalis	Mylochromis_lateristriga	0.120249	9.86849	0	0.122927	25561.1	22246.9	17470.9
Nimbochromis_linni	Nyassachromis_prostoma	Copadichromis_virginalis	0.120249	13.1217	0	0.149145	46259.2	34702.5	27252.5
Diplotaxodon_limnothrissa	Otopharynx_nitidus	Abactochromis_labrosus	0.120234	17.1355	0	0.0547437	32694	30095.5	23635.2
Petrotilapia_nigra	Cyrtocara_moorei	Pallidochromis_tokolosh	0.120222	9.62212	0	0.128661	20640	19826.2	15570.8
Iodotropheus_sprengerae	Taeniochromis_holotaenia	Diplotaxodon_limnothrissa	0.120216	11.231	0	0.141877	27361.4	26164.9	20549.1
Pallidochromis_tokolosh	Nimbochromis_polystigma	Melanochromis_auratus	0.120216	16.141	0	0.0594643	29621.4	27411.1	21527.9
Metriaclima_callainos	Tyrannochromis_nigriventer	Pallidochromis_tokolosh	0.120215	10.5639	0	0.128097	23987.8	23857.5	18737
Diplotaxodon_limnothrissa	Champsochromis_caeruelus	Labidochromis_gigas	0.120198	14.7602	0	0.069788	30718	29366	23064
Pallidochromis_tokolosh	Aulonocara_steveni	Cynotilapia_afra	0.120197	17.0692	0	0.0934948	24088.8	23638.2	18565.5
Diplotaxodon_limnothrissa	Taeniochromis_holotaenia	Chindongo_flavus	0.120169	13.4772	0	0.0766246	28868.5	28137.2	22100.2
Labidochromis_ianthus	Astatotilapia_calliptera	Otopharynx_speciosus	0.120129	16.3137	0	0.0434074	32942.9	27219.1	21380.9
Genyochromis_mento	Copadichromis_trimaculatus	Diplotaxodon_limnothrissa	0.120114	12.4615	0	0.144687	24612.4	23493.1	18454.6
Melanochromis_vermivorous	Mylochromis_ericotaenia	Diplotaxodon_macrops	0.120098	11.3093	0	0.149498	28169.2	27561	21650.8
Pallidochromis_tokolosh	Hemitaenichromis_spilopterus	Melanochromis_auratus	0.120089	15.7869	0	0.0609293	30268.8	28608.8	22474.2
Labidochromis_ianthus	Astatotilapia_calliptera	Otopharynx_lithobates	0.120088	21.1858	0	0.0461397	30124.6	25522.9	20050.1
Diplotaxodon_limnothrissa	Dimidiochromis_kiwinge	Labidochromis_gigas	0.120063	14.8331	0	0.0686036	29712.6	28319.1	22247.9
Diplotaxodon_limnothrissa	Stigmatochromis_modestus	Melanochromis_auratus	0.120055	13.4326	0	0.0592904	27467.2	25518.5	20048
Mylochromis_lateristriga	Cheilotilapia_euchilus	Abactochromis_labrosus	0.120034	19.383	0	0.0563044	32183	30807.9	24204.5
Petrotilapia_chrysos	Dimidiochromis_kiwinge	Diplotaxodon_limnothrissa	0.120027	10.975	0	0.141435	28003.4	27439.1	21558.1
Mylochromis_lateristriga	Buccochromis_rhoadesii	Iodotropheus_sprengerae	0.120018	21.6633	0	0.0861919	27296.9	27243.9	21405.1
Mylochromis_lateristriga	Placidochromis_johnstoni	Petrotilapia_chrysos	0.120015	14.6752	0	0.0762693	24499.8	24432	19196
Petrotilapia_nigra	Otopharynx_speciosus	Diplotaxodon_limnothrissa	0.120001	9.64705	0	0.14289	27017.2	26202	20587.2
Iodotropheus_sprengerae	Tramitichromis_brevis	Diplotaxodon_limnothrissa	0.119961	9.79948	0	0.143457	28765	28262.5	22208
Pallidochromis_tokolosh	Buccochromis_nototaenia	Abactochromis_labrosus	0.119958	16.5533	0	0.0522226	30589	27170.8	21350.2
Diplotaxodon_macrops	Capidochromis_eucinostomus	Iodotropheus_sprengerae	0.119956	20.963	0	0.0844894	29074.4	28642.9	22507.1
Pallidochromis_tokolosh	Placidochromis_mbenji_lip	Abactochromis_labrosus	0.119955	15.864	0	0.0543583	31915.4	29860.4	23463.9
Pallidochromis_tokolosh	Placidochromis_electra	Labidochromis_ianthus	0.119945	16.2623	0	0.0745925	27162.6	25568.6	20091.9
Mylochromis_lateristriga	Taeniolethrinops_macrorhynchus	Abactochromis_labrosus	0.11994	17.2604	0	0.0526259	28584.4	25648.9	20155.1
Pallidochromis_tokolosh	Fossorochromis_rostratus	Labidochromis_gigas	0.119936	12.7795	0	0.0646509	28815.1	26104.9	20513.6
Diplotaxodon_macrops	Taeniolethrinops_macrorhynchus	Petrotilapia_chrysos	0.119935	22.3846	0	0.076165	26508	26196.2	20585.5
Diplotaxodon_limnothrissa	Copadichromis_virginalis	Tropheops_microstoma	0.119925	14.1774	0	0.0948882	22875.9	21570.9	16951.1
Pallidochromis_tokolosh	Otopharynx_speciosus	Labidochromis_ianthus	0.11991	19.8835	0	0.0746044	29283.8	27184	21362.8
Petrotilapia_chrysos	Astatotilapia_calliptera	Taeniochromis_holotaenia	0.119897	12.348	0	0.0453419	29780.1	26435.9	20775.4
Mylochromis_lateristriga	Otopharynx_picta	Labidochromis_ianthus	0.119889	21.2145	0	0.0780888	28886	27857.2	21892.8
Astatotilapia_calliptera	Cyrtocara_moorei	Mylochromis_lateristriga	0.119872	11.3142	0	0.119007	22479	18477.8	14522
Abactochromis_labrosus	Astatotilapia_calliptera	Otopharynx_nitidus	0.119828	14.5232	0	0.0444731	37165.2	28505.5	22405
Mylochromis_lateristriga	Stigmatochromis_modestus	Chindongo_flavus	0.119796	16.7676	0	0.0738222	25331.8	24355	19144
Diplotaxodon_macrops	Copadichromis_virginalis	Labidochromis_ianthus	0.119794	25.4752	0	0.0712825	29257.4	26030.9	20461.4
Labidochromis_ianthus	Hemitaenichromis_spilopterus	Pallidochromis_tokolosh	0.119793	12.1782	0	0.131244	28495	27702	21775
Petrotilapia_chrysos	Stigmatochromis_guttatus	Diplotaxodon_macrops	0.119783	9.19423	0	0.145509	26125.2	25152	19771
Cynotilapia_axelrodi	Cyrtocara_moorei	Pallidochromis_tokolosh	0.119779	9.1016	4.68569e-19	0.129682	21210	20543.8	16148.8
Melanochromis_vermivorous	Astatotilapia_calliptera	Copadichromis_borleyi	0.119777	13.0739	0	0.0404817	35509.4	28796.9	22636.4
Petrotilapia_chrysos	Hemitilapia_oxyrhynchus	Pallidochromis_tokolosh	0.119774	9.33121	0	0.13183	25346.5	25067.2	19704.8
Melanochromis_vermivorous	Otopharynx_lithobates	Diplotaxodon_limnothrissa	0.119768	11.9212	0	0.142306	27922	27443	21572.5
Mylochromis_lateristriga	Nimbochromis_livingstonii	Chindongo_flavus	0.119766	19.5299	0	0.0750719	23479.9	22903.1	18003.9
Diplotaxodon_macrops	Aulonocara_steveni	Melanochromis_auratus	0.119753	23.4842	0	0.057093	28807.9	26327.6	20696.4
Diplotaxodon_limnothrissa	Copadichromis_borleyi	Melanochromis_vermivorous	0.119737	16.3045	0	0.0673893	32075.4	30727.1	24155.6
Copadichromis_quadrimaculatus	Otopharynx_tetrastigma	Astatotilapia_calliptera	0.119729	12.7643	0	0.120464	39164.9	24406.9	19187.4
Diplotaxodon_macrops	Buccochromis_rhoadesii	Melanochromis_vermivorous	0.119714	21.1489	0	0.0660279	29928.6	29157.6	22922.9
Astatotilapia_calliptera	Otopharynx_picta	Mylochromis_lateristriga	0.119708	11.0856	0	0.123126	28112.1	24138.4	18977.1
Iodotropheus_sprengerae	Nimbochromis_linni	Mylochromis_lateristriga	0.119689	13.6146	0	0.124251	25792.4	24791.9	19491.6
Chindongo_flavus	Nimbochromis_livingstonii	Diplotaxodon_limnothrissa	0.119688	12.5211	0	0.143506	24338.6	24131.4	18972.4
Mylochromis_lateristriga	Chilotilapia_rhoadesii	Abactochromis_labrosus	0.119645	19.7765	0	0.0560055	32293.6	30706.1	24143.6
Pallidochromis_tokolosh	Taeniolethrinops_furcicauda	Genyochromis_mento	0.119638	19.21	0	0.0869511	24537	24493.8	19259.2
Iodotropheus_sprengerae	Nimbochromis_livingstonii	Pallidochromis_tokolosh	0.119633	12.2079	0	0.127087	22497	21350	16787.5
Petrotilapia_chrysos	Astatotilapia_calliptera	Placidochromis_milomo	0.119632	14.9763	0	0.0504877	34105.9	30224.8	23765.8
Mylochromis_lateristriga	Tramitichromis_brevis	Abactochromis_labrosus	0.119627	16.2829	0	0.0531887	31245	28110.8	22103.8
Placidochromis_johnstoni	Nyassachromis_prostoma	Copadichromis_virginalis	0.119623	12.8261	0	0.146454	44203.2	32490.8	25548
Labidochromis_ianthus	Astatotilapia_calliptera	Fossorochromis_rostratus	0.119615	17.4493	0	0.0499878	30595.6	25573.1	20108.9
Pallidochromis_tokolosh	Taeniolethrinops_macrorhynchus	Genyochromis_mento	0.119584	19.3043	0	0.0866079	23597.9	23521.6	18496.9
Labidochromis_ianthus	Champsochromis_caeruelus	Diplotaxodon_macrops	0.119575	12.8902	0	0.145732	29095.5	27591.5	21697.8
Pallidochromis_tokolosh	Buccochromis_nototaenia	Labidochromis_ianthus	0.119574	15.8014	0	0.075293	28266	26831	21099.8
Iodotropheus_sprengerae	Nyassachromis_prostoma	Diplotaxodon_macrops	0.119573	10.945	0	0.14958	28453.8	27977	22001
Diplotaxodon_limnothrissa	Nimbochromis_polystigma	Labidochromis_gigas	0.119571	15.0628	0	0.069709	29634.8	28821.2	22665
Astatotilapia_calliptera	Taeniolethrinops_macrorhynchus	Diplotaxodon_macrops	0.119545	10.0346	0	0.138829	27065.5	22249	17497.5
Astatotilapia_calliptera	Placidochromis_electra	Diplotaxodon_macrops	0.119541	9.85746	0	0.137124	27344.9	22209.9	17466.9
Pallidochromis_tokolosh	Nimbochromis_linni	Labidochromis_gigas	0.119538	12.946	0	0.0645372	28713.4	26278.6	20666.9
Mylochromis_lateristriga	Placidochromis_mbenji_lip	Abactochromis_labrosus	0.11952	16.4415	0	0.0554444	31421	29731.5	23383.2
Diplotaxodon_limnothrissa	Tramitichromis_brevis	Abactochromis_labrosus	0.119506	13.7542	0	0.0545801	32380.8	29847	23474.8
Diplotaxodon_limnothrissa	Otopharynx_lithobates	Labidochromis_gigas	0.119494	17.0581	0	0.0700457	28451.9	27850.6	21905.1
Mylochromis_lateristriga	Champsochromis_caeruelus	Petrotilapia_chrysos	0.119487	16.4795	0	0.0777818	27569.6	27008.9	21243.4
Pallidochromis_tokolosh	Otopharynx_brooksi	Chindongo_flavus	0.11948	14.3674	0	0.0721803	24733.6	23110.1	18177.1
Chindongo_flavus	Otopharynx_picta	Diplotaxodon_macrops	0.119479	10.4775	0	0.150207	29726.5	29666.8	23334.2
Labeotropheus_trewavasae	Genyochromis_mento	Champsochromis_caeruelus	0.119477	17.0499	0	0.0326607	45636.4	23300.4	18326.9
Pallidochromis_tokolosh	Dimidiochromis_compressiceps	Melanochromis_auratus	0.119473	16.9514	0	0.0585824	31367	28472.2	22395
Iodotropheus_sprengerae	Taeniolethrinops_macrorhynchus	Diplotaxodon_limnothrissa	0.119464	10.3479	0	0.14305	26232	26051.8	20491.5
Iodotropheus_sprengerae	Stigmatochromis_guttatus	Diplotaxodon_limnothrissa	0.119457	10.699	0	0.139706	26025.4	24704.9	19432.4
Petrotilapia_chrysos	Buccochromis_rhoadesii	Diplotaxodon_macrops	0.119452	9.2368	0	0.147996	28972.2	28625.5	22516.5
Pallidochromis_tokolosh	Otopharynx_heterodon	Abactochromis_labrosus	0.119418	18.063	0	0.0533791	32949.4	29688.4	23354.1
Mylochromis_lateristriga	Otopharynx_heterodon	Abactochromis_labrosus	0.119394	21.383	0	0.0546204	32308	29594.2	23281.2
Labeotropheus_artatorostris	Tropheops_microstoma	Taeniolethrinops_furcicauda	0.119394	21.1975	0	0.044323	36777.5	19690	15489.8
Astatotilapia_calliptera	Bucochromis_heterotaenia	Diplotaxodon_macrops	0.119389	10.9409	0	0.138074	30366.8	23586.5	18555.2
Copadichromis_virginalis	Hemitaenichromis_spilopterus	Astatotilapia_calliptera	0.119377	18.4928	0	0.11947	39553.2	27352.2	21518.2
Mylochromis_lateristriga	Tramitichromis_brevis	Iodotropheus_sprengerae	0.119377	19.2804	0	0.0843566	27270.9	26975.9	21222.1
Astatotilapia_calliptera	Nimbochromis_linni	Pallidochromis_tokolosh	0.119369	12.9665	0	0.120929	27549.8	21709.8	17079.5
Metriaclima_callainos	Astatotilapia_calliptera	Ctenopharynx_nitidus	0.119367	13.4226	0	0.0473393	31099.1	28055.1	22071.6
Pallidochromis_tokolosh	Champsochromis_caeruelus	Labidochromis_gigas	0.11935	13.6934	0	0.0658271	30104.1	27691.9	21786.6
Metriaclima_callainos	Astatotilapia_calliptera	Otopharynx_brooksi	0.119336	13.9305	0	0.0498764	24410	22849	17977
Iodotropheus_sprengerae	Dimidiochromis_compressiceps	Pallidochromis_tokolosh	0.11932	9.91036	0	0.129148	27713.6	26820.9	21102.6
Iodotropheus_sprengerae	Dimidiochromis_strigatus	Pallidochromis_tokolosh	0.119303	10.5354	0	0.130215	26348.6	25753.6	20263.6
Diplotaxodon_limnothrissa	Taeniolethrinops_macrorhynchus	Abactochromis_labrosus	0.119294	14.1406	0	0.0538398	29528.4	27190.9	21394.9
Iodotropheus_sprengerae	Champsochromis_caeruelus	Mylochromis_lateristriga	0.11929	14.2834	0	0.124724	27037.9	25959.1	20425.9
Mylochromis_lateristriga	Fossorochromis_rostratus	Melanochromis_vermivorous	0.119273	16.4348	0	0.0646934	27524	25801.8	20302.8
Chindongo_flavus	Astatotilapia_calliptera	Ctenopharynx_nitidus	0.119251	15.5889	0	0.0481074	34440.4	29205.9	22982.4
Mylochromis_lateristriga	Aulonocara_steveni	Iodotropheus_sprengerae	0.11925	23.6063	0	0.0820053	25043.5	24263.2	19093
Diplotaxodon_macrops	Copadichromis_virginalis	Iodotropheus_sprengerae	0.119237	28.7623	0	0.078833	27480.5	25183.2	19817.5
Mylochromis_lateristriga	Stigmatochromis_guttatus	Petrotilapia_chrysos	0.11923	19.077	0	0.0764267	25276.8	24475.8	19261
Pallidochromis_tokolosh	Copadichromis_quadrimaculatus	Genyochromis_mento	0.119229	20.0738	0	0.0840108	23712.8	22335.8	17577
Labidochromis_ianthus	Placidochromis_johnstoni	Diplotaxodon_limnothrissa	0.119225	11.8079	0	0.139649	26815.6	25546.9	20104.1
Diplotaxodon_limnothrissa	Taeniochromis_holotaenia	Metriaclima_callainos	0.119213	14.4369	0	0.0833098	26979.9	26694.6	21007.9
Capidochromis_eucinostomus	Otopharynx_heterodon	Otopharynx_tetrastigma	0.119187	14.5745	0	0.0985077	49320.6	48874.6	38464.9
Pallidochromis_tokolosh	Copadichromis_borleyi	Petrotilapia_chrysos	0.119186	14.5017	0	0.0751525	30096.5	28582.8	22495
Petrotilapia_chrysos	Astatotilapia_calliptera	Cyrtocara_moorei	0.119181	12.5104	0	0.0506465	24696	21857.8	17202.5
Diplotaxodon_limnothrissa	Placidochromis_johnstoni	Melanochromis_auratus	0.119177	16.7759	0	0.0595343	28103	26588	20925.5
Petrotilapia_chrysos	Nimbochromis_linni	Diplotaxodon_limnothrissa	0.119173	11.0962	0	0.140361	27759.5	26897.5	21169.2
Astatotilapia_calliptera	Nimbochromis_livingstonii	Pallidochromis_tokolosh	0.11916	13.351	0	0.120506	23779.1	18683.1	14704.6
Pallidochromis_tokolosh	Aulonocara_steveni	Genyochromis_mento	0.119149	21.2049	0	0.0844086	23515.1	23041.9	18135.6
Diplotaxodon_macrops	Copadichromis_quadrimaculatus	Labidochromis_gigas	0.119141	22.8927	0	0.0634253	28645.6	25343.4	19947.4
Diplotaxodon_limnothrissa	Lethrinops_auritus	Labidochromis_ianthus	0.119129	12.7072	0	0.0770481	29646.1	28940.1	22778.9
Mylochromis_lateristriga	Otopharynx_brooksi	Chindongo_flavus	0.119112	14.3344	0	0.0736787	24525.6	23035.4	18131.9
Diplotaxodon_limnothrissa	Stigmatochromis_woodei	Chindongo_flavus	0.119111	16.196	0	0.0757154	26629.2	26467.2	20833.2
Labeotropheus_artatorostris	Astatotilapia_calliptera	Lethrinops_sp._oliveri	0.119095	12.5954	0	0.073736	31353.9	24488.9	19276.6
Chindongo_flavus	Astatotilapia_calliptera	Taeniolethrinops_praeorbitalis	0.11909	16.7723	0	0.0573131	31658.2	26331.5	20727.2
Astatotilapia_calliptera	Ctenopharynx_nitidus	Diplotaxodon_macrops	0.11908	10.5972	0	0.14179	30110.8	24623.2	19383
Metriaclima_zebra	Astatotilapia_calliptera	Copadichromis_quadrimaculatus	0.119071	14.5431	0	0.0689988	31070.5	25423.8	20013.5
Iodotropheus_sprengerae	Otopharynx_picta	Diplotaxodon_limnothrissa	0.11906	11.8113	0	0.142656	29211.8	27893	21957.8
Mylochromis_epichoralis	Capidochromis_eucinostomus	Copadichromis_virginalis	0.119055	10.7759	0	0.160437	52756.6	42476.4	33438.4
Melanochromis_vermivorous	Hemitilapia_oxyrhynchus	Diplotaxodon_limnothrissa	0.119045	11.8991	0	0.142981	27147.9	26784.6	21085.9
Pallidochromis_tokolosh	Placidochromis_mbenji_lip	Labidochromis_ianthus	0.119045	14.9102	0	0.0777088	29579.2	29446	23181
Copadichromis_virginalis	Nimbochromis_linni	Astatotilapia_calliptera	0.119036	17.5067	0	0.115013	36897.6	25517.4	20088.6
Mylochromis_lateristriga	Buccochromis_nototaenia	Abactochromis_labrosus	0.119015	20.4529	0	0.0527722	30112.2	26936.5	21206.8
Cynotilapia_afra	Stigmatochromis_guttatus	Pallidochromis_tokolosh	0.119002	9.34835	0	0.128657	23815	22869.8	18005.5
Diplotaxodon_limnothrissa	Nimbochromis_linni	Melanochromis_auratus	0.118999	16.7317	0	0.0596015	29620.9	27864.6	21938.1
Copadichromis_virginalis	Hemitilapia_oxyrhynchus	Astatotilapia_calliptera	0.118977	21.3833	0	0.11924	36392.9	24825.6	19546.4
Genyochromis_mento	Stigmatochromis_modestus	Pallidochromis_tokolosh	0.118973	9.34649	0	0.125447	22602	21333.5	16797
Labidochromis_ianthus	Astatotilapia_calliptera	Stigmatochromis_woodei	0.118967	17.3526	0	0.0420046	28843	24048	18934.5
Diplotaxodon_limnothrissa	Otopharynx_nitidus	Labidochromis_ianthus	0.118948	15.2186	0	0.076532	30395.1	29297.1	23068.4
Astatotilapia_calliptera	Taeniolethrinops_furcicauda	Diplotaxodon_macrops	0.118932	9.50386	0	0.139197	28108.5	23213.5	18278.8
Mylochromis_lateristriga	Lethrinops_albus	Iodotropheus_sprengerae	0.118931	22.8055	0	0.0859927	14121.2	14019.5	11039.2
Mylochromis_lateristriga	Copadichromis_trimaculatus	Melanochromis_vermivorous	0.118904	19.9784	0	0.0646864	26831.2	24695.8	19447
Mylochromis_lateristriga	Stigmatochromis_modestus	Labidochromis_gigas	0.118891	12.8631	0	0.0643681	25999.9	23912.4	18830.6
Diplotaxodon_macrops	Copadichromis_quadrimaculatus	Melanochromis_auratus	0.118889	25.9286	0	0.05613	29012.9	25437.4	20031.6
Cynotilapia_axelrodi	Placidochromis_electra	Pallidochromis_tokolosh	0.118888	9.22558	0	0.129304	24628	24442.2	19248
Pallidochromis_tokolosh	Taeniochromis_holotaenia	Melanochromis_auratus	0.11888	13.8462	0	0.0570492	29984.4	26406.1	20794.9
Iodotropheus_sprengerae	Copadichromis_borleyi	Diplotaxodon_limnothrissa	0.118877	10.7832	0	0.141206	29946.2	28976.2	22819
Diplotaxodon_macrops	Tramitichromis_brevis	Petrotilapia_chrysos	0.118871	15.0487	0	0.0761202	28955.1	28615.1	22534.9
Diplotaxodon_limnothrissa	Maravichromis_mola	Melanochromis_vermivorous	0.118842	18.4208	0	0.0689781	31809.9	31691.6	24959.1
Labidochromis_ianthus	Nimbochromis_livingstonii	Diplotaxodon_macrops	0.118838	11.8406	0	0.142542	24056.1	22541.4	17752.9
Diplotaxodon_limnothrissa	Dimidiochromis_strigatus	Melanochromis_vermivorous	0.118834	14.2451	0	0.0673077	29031.2	28353.5	22330.5
Mylochromis_lateristriga	Ctenopharynx_intermedius	Abactochromis_labrosus	0.118831	19.0889	0	0.0528474	29861.5	26644.2	20984.5
Pallidochromis_tokolosh	Otopharynx_heterodon	Iodotropheus_sprengerae	0.11883	17.5038	0	0.0844925	28564.2	28201.5	22211
Pallidochromis_tokolosh	Aulonocara_steveni	Petrotilapia_chrysos	0.118827	16.5923	0	0.0712943	26785.4	24604.1	19377.9
Petrotilapia_nigra	Otopharynx_picta	Pallidochromis_tokolosh	0.118826	9.20477	0	0.129627	25917.1	25487.1	20073.4
Diplotaxodon_limnothrissa	Cyrtocara_moorei	Chindongo_flavus	0.118813	15.1467	0	0.0752024	23955.5	23422.5	18447.8
Melanochromis_vermivorous	Otopharynx_tetrastigma	Mylochromis_lateristriga	0.118813	10.4075	0	0.12278	27929.6	27224.6	21442.4
Diplotaxodon_limnothrissa	Ctenopharynx_nitidus	Labidochromis_ianthus	0.118811	16.3171	0	0.0780511	30602.1	29527.4	23256.1
Diplotaxodon_limnothrissa	Nimbochromis_polystigma	Melanochromis_auratus	0.118803	17.2861	0	0.0618248	30184.2	28960.5	22810
Diplotaxodon_limnothrissa	Dimidiochromis_kiwinge	Melanochromis_auratus	0.118784	16.5282	0	0.0600255	30158	28318.2	22305
Mylochromis_lateristriga	Dimidiochromis_strigatus	Labidochromis_ianthus	0.118782	14.2943	0	0.0772857	27172.8	26672.8	21009
Pallidochromis_tokolosh	Copadichromis_quadrimaculatus	Cynotilapia_afra	0.118781	15.6273	0	0.0915409	24246.9	22794.9	17954.6
Pallidochromis_tokolosh	Hemitilapia_oxyrhynchus	Labidochromis_gigas	0.118781	13.843	0	0.0668215	27082.1	25669.9	20219.1
Diplotaxodon_limnothrissa	Stigmatochromis_guttatus	Chindongo_flavus	0.118775	15.1081	0	0.0755893	27308	26666	21004
Diplotaxodon_macrops	Capidochromis_eucinostomus	Petrotilapia_nigra	0.118762	16.8818	0	0.0925735	27266.8	27228	21447.2
Mylochromis_lateristriga	Hemitaenichromis_spilopterus	Melanochromis_vermivorous	0.118756	17.1478	0	0.0677337	28357.8	28097	22132
Astatotilapia_calliptera	Dimidiochromis_strigatus	Pallidochromis_tokolosh	0.118737	11.391	0	0.122605	28194.5	22477.2	17706
Pallidochromis_tokolosh	Nimbochromis_polystigma	Labidochromis_gigas	0.118694	13.443	0	0.066395	29068.5	27351.5	21547.5
Pallidochromis_tokolosh	Ctenopharynx_intermedius	Cynotilapia_afra	0.118676	19.1326	0	0.0953258	24999	24938.5	19647.2
Diplotaxodon_limnothrissa	Nimbochromis_linni	Chindongo_flavus	0.118669	15.0253	0	0.0758603	28139.1	28131.9	22163.4
Pallidochromis_tokolosh	Taeniolethrinops_macrorhynchus	Abactochromis_labrosus	0.11866	15.4108	0	0.0505222	29165.5	25508.2	20096.8
Cynotilapia_afra	Otopharynx_brooksi	Mylochromis_lateristriga	0.11866	10.4772	0	0.124827	21624.8	20990.2	16537.2
Mylochromis_lateristriga	Dimidiochromis_kiwinge	Petrotilapia_chrysos	0.11862	16.9527	0	0.0765094	26647.1	26193.9	20638.6
Diplotaxodon_limnothrissa	Aristochromis_christiae	Melanochromis_vermivorous	0.118608	13.4772	0	0.0669042	30828.9	30550.9	24072.1
Diplotaxodon_limnothrissa	Buccochromis_rhoadesii	Petrotilapia_chrysos	0.118608	17.0269	0	0.0779796	29719.4	29209.4	23015.1
Cynotilapia_axelrodi	Taeniochromis_holotaenia	Pallidochromis_tokolosh	0.118607	8.91173	2.26518e-18	0.128779	25235.6	24720.4	19478.1
Labidochromis_gigas	Astatotilapia_calliptera	Aulonocara_steveni	0.118578	15.1372	0	0.0568202	32569.8	25321.2	19952.8
Diplotaxodon_limnothrissa	Dimidiochromis_compressiceps	Labidochromis_gigas	0.118563	14.039	0	0.0684588	31332	29884.5	23549.2
Pallidochromis_tokolosh	Cyrtocara_moorei	Melanochromis_auratus	0.118542	19.0072	0	0.0560623	24831.6	21799.1	17178.6
Melanochromis_auratus	Astatotilapia_calliptera	Alticorpus_geoffreyi	0.118539	13.9389	0	0.0646378	36131	25334.5	19964.8
Mylochromis_lateristriga	Buccochromis_rhoadesii	Labidochromis_ianthus	0.118539	20.7451	0	0.0763768	28978.2	27870.5	21963.2
Cynotilapia_axelrodi	Aulonocara_steveni	Diplotaxodon_limnothrissa	0.118538	9.59663	0	0.140106	25529.5	25029.2	19724.2
Pallidochromis_tokolosh	Dimidiochromis_strigatus	Petrotilapia_chrysos	0.118512	14.5553	0	0.0755167	27262.2	26434.5	20832.8
Petrotilapia_nigra	Stigmatochromis_guttatus	Pallidochromis_tokolosh	0.11851	8.68411	1.51368e-17	0.127206	23443.1	22459.1	17699.9
Labeotropheus_artatorostris	Tropheops_microstoma	Taeniolethrinops_macrorhynchus	0.118507	19.2601	0	0.0448489	35196.1	18991.1	14966.9
Iodotropheus_sprengerae	Fossorochromis_rostratus	Diplotaxodon_limnothrissa	0.118481	10.67	0	0.139704	27117.5	25876.8	20394.5
Genyochromis_mento	Otopharynx_nitidus	Pallidochromis_tokolosh	0.118461	8.29988	3.81666e-16	0.129729	25714.8	25695.2	20252.2
Pallidochromis_tokolosh	Hemitilapia_oxyrhynchus	Melanochromis_auratus	0.11845	15.1415	0	0.0591224	27583.5	25657.2	20222.8
Pallidochromis_tokolosh	Tramitichromis_brevis	Abactochromis_labrosus	0.118444	14.4477	0	0.051482	31812.6	28190.4	22219.6
Labidochromis_ianthus	Astatotilapia_calliptera	Buccochromis_rhoadesii	0.118444	17.3465	0	0.0432542	33479.6	27643.9	21788.9
Diplotaxodon_limnothrissa	Cyrtocara_moorei	Metriaclima_callainos	0.118442	14.5906	0	0.0821542	22379.8	22232.2	17523.5
Labidochromis_gigas	Hemitaenichromis_spilopterus	Diplotaxodon_macrops	0.118435	12.4379	0	0.145051	29880.6	28968.9	22833.6
Astatotilapia_calliptera	Lethrinops_lethrinus	Diplotaxodon_limnothrissa	0.118405	10.9034	0	0.134039	27201.5	22712	17903
Metriaclima_callainos	Astatotilapia_calliptera	Ctenopharynx_intermedius	0.118399	14.2363	0	0.0506476	29266.6	26422.9	20828.4
Metriaclima_zebra	Tropheops_microstoma	Ctenopharynx_nitidus	0.118397	31.5468	0	0.037603	38471.8	21004.8	16557.5
Diplotaxodon_limnothrissa	Copadichromis_trimaculatus	Chindongo_flavus	0.118387	14.081	0	0.0758308	27947.2	26642.5	21002
Labeotropheus_trewavasae	Genyochromis_mento	Placidochromis_johnstoni	0.118386	17.8351	0	0.0356911	41745.4	20828.1	16418.6
Metriaclima_zebra	Tropheops_microstoma	Placidochromis_longimanus	0.118359	19.0645	0	0.0447969	35617.8	18923.8	14918.2
Diplotaxodon_limnothrissa	Fossorochromis_rostratus	Chindongo_flavus	0.11832	16.6946	0	0.0753428	28571.5	27917.8	22010.2
Astatotilapia_calliptera	Fossorochromis_rostratus	Mylochromis_lateristriga	0.118307	10.6761	0	0.119004	26947	21998.5	17344
Capidochromis_eucinostomus	Otopharynx_tetrastigma	Astatotilapia_calliptera	0.1183	13.0693	0	0.119102	50220.6	27972.9	22054.6
Genyochromis_mento	Copadichromis_trimaculatus	Mylochromis_lateristriga	0.1183	11.36	0	0.125037	23105	22529	17762.5
Diplotaxodon_macrops	Buccochromis_rhoadesii	Labidochromis_gigas	0.118292	23.689	0	0.0663387	30822.1	29321.6	23118.4
Cynotilapia_afra	Placidochromis_electra	Pallidochromis_tokolosh	0.118263	9.90585	0	0.128691	24462.6	23939.6	18876.1
Chindongo_flavus	Tyrannochromis_nigriventer	Diplotaxodon_limnothrissa	0.118259	12.2272	0	0.137955	26841	25854	20385.8
Metriaclima_zebra	Tropheops_microstoma	Placidochromis_milomo	0.118248	22.7028	0	0.0393696	40117.9	22478.8	17724.8
Iodotropheus_sprengerae	Lethrinops_albus	Diplotaxodon_limnothrissa	0.118243	11.1532	0	0.144274	14812.4	14567.6	11486.9
Diplotaxodon_macrops	Maravichromis_mola	Melanochromis_auratus	0.118242	24.4553	0	0.0616015	32366	31761	25044.2
Diplotaxodon_limnothrissa	Trematocranus_placodon	Melanochromis_vermivorous	0.118233	16.8659	0	0.0674066	25504.1	25121.4	19809.1
Cynotilapia_afra	Copadichromis_trimaculatus	Mylochromis_lateristriga	0.118211	11.9143	0	0.126517	23657.1	23081.1	18201.1
Diplotaxodon_macrops	Lethrinops_auritus	Melanochromis_vermivorous	0.118198	17.3538	0	0.0645301	29423.9	28628.4	22576.1
Mylochromis_lateristriga	Ctenopharynx_intermedius	Iodotropheus_sprengerae	0.118189	21.3487	0	0.084569	26114	25609.8	20196
Diplotaxodon_limnothrissa	Otopharynx_picta	Melanochromis_auratus	0.118186	17.1465	0	0.0608859	32236.6	29828.9	23523.4
Mylochromis_lateristriga	Otopharynx_speciosus	Labidochromis_ianthus	0.118184	21.6201	0	0.075161	28946	27121	21388
Diplotaxodon_limnothrissa	Stigmatochromis_guttatus	Metriaclima_callainos	0.118136	16.4965	0	0.0822493	25483	25285.2	19942.2
Genyochromis_mento	Otopharynx_brooksi	Mylochromis_lateristriga	0.118131	9.79546	0	0.123856	21443.8	20494.5	16164
Petrotilapia_chrysos	Dimidiochromis_compressiceps	Diplotaxodon_limnothrissa	0.118098	9.50694	0	0.140741	29603	28932.8	22820.8
Cynotilapia_axelrodi	Stigmatochromis_guttatus	Pallidochromis_tokolosh	0.118094	8.73277	1.00592e-17	0.128377	24020.1	23403.4	18459.6
Petrotilapia_nigra	Fossorochromis_rostratus	Pallidochromis_tokolosh	0.118073	8.95154	1.37459e-18	0.127246	24386.8	23531.2	18561.2
Melanochromis_auratus	Tropheops_microstoma	Stigmatochromis_woodei	0.118039	18.1653	0	0.0340954	34492.8	18383.5	14501.8
Diplotaxodon_limnothrissa	Otopharynx_picta	Labidochromis_gigas	0.118035	16.2058	0	0.0684889	31729.1	29723.4	23447.4
Labidochromis_ianthus	Astatotilapia_calliptera	Stigmatochromis_guttatus	0.118033	16.0638	0	0.0445355	29205.5	24447.8	19285.8
Chindongo_flavus	Astatotilapia_calliptera	Tramitichromis_brevis	0.118015	17.3511	0	0.0491459	34284.5	28707	22646.5
Pallidochromis_tokolosh	Mylochromis_ericotaenia	Melanochromis_auratus	0.118006	16.4399	0	0.0589691	29521.6	27086.6	21368.6
Mylochromis_lateristriga	Buccochromis_nototaenia	Iodotropheus_sprengerae	0.117988	22.1162	0	0.0840081	26316.2	25927.2	20454.8
Fossorochromis_rostratus	Capidochromis_eucinostomus	Copadichromis_virginalis	0.117978	15.8428	0	0.15728	41893	37009	29198
Pallidochromis_tokolosh	Otopharynx_nitidus	Abactochromis_labrosus	0.117977	17.46	0	0.0511471	32143.6	28335.1	22354.9
Metriaclima_zebra	Astatotilapia_calliptera	Lethrinops_sp._oliveri	0.117962	15.0038	0	0.0728275	31366.5	24528.5	19352.2
Pallidochromis_tokolosh	Lethrinops_albus	Petrotilapia_nigra	0.11794	16.9522	0	0.0926553	13239.5	13237.2	10444.2
Metriaclima_zebra	Tropheops_microstoma	Otopharynx_brooksi	0.117927	21.1377	0	0.0396255	30312.2	17098	13490.8
Diplotaxodon_macrops	Copadichromis_virginalis	Cynotilapia_axelrodi	0.117925	25.041	0	0.0819656	26443.8	24979.8	19709.8
Cynotilapia_axelrodi	Astatotilapia_calliptera	Chilotilapia_rhoadesii	0.117918	15.5765	0	0.0487412	31586.9	28827.8	22746.2
Astatotilapia_calliptera	Stigmatochromis_woodei	Diplotaxodon_limnothrissa	0.11791	12.1188	0	0.128556	27106.9	21260.1	16775.4
Labidochromis_ianthus	Otopharynx_tetrastigma	Pallidochromis_tokolosh	0.117908	10.3952	0	0.125286	28132.9	26702.6	21069.9
Labidochromis_ianthus	Trematocranus_placodon	Diplotaxodon_limnothrissa	0.117882	11.5754	0	0.141019	25336.1	24634.6	19439.1
Labidochromis_ianthus	Astatotilapia_calliptera	Dimidiochromis_kiwinge	0.117879	15.753	0	0.0464827	31043.1	26164.4	20646.4
Pallidochromis_tokolosh	Aulonocara_steveni	Cynotilapia_axelrodi	0.117843	19.9701	0	0.0826756	24476.6	23848.6	18820.4
Chindongo_flavus	Astatotilapia_calliptera	Ctenopharynx_intermedius	0.117842	14.2389	0	0.0513962	32505.6	27509.1	21709.1
Mylochromis_lateristriga	Cyrtocara_moorei	Labidochromis_gigas	0.11783	17.9385	0	0.0648389	23732.9	21832.6	17229.9
Pallidochromis_tokolosh	Copadichromis_borleyi	Melanochromis_vermivorous	0.117825	15.314	0	0.0635461	31528.2	29064	22937
Diplotaxodon_limnothrissa	Mylochromis_ericotaenia	Labidochromis_gigas	0.117808	14.103	0	0.0693798	29477.9	28418.9	22428.6
Petrotilapia_chrysos	Dimidiochromis_strigatus	Diplotaxodon_limnothrissa	0.117805	9.9738	0	0.139762	28093	27772	21918.2
Mylochromis_lateristriga	Placidochromis_johnstoni	Melanochromis_vermivorous	0.117793	18.918	0	0.0632664	25750.9	24645.4	19451.1
Diplotaxodon_limnothrissa	Ctenopharynx_intermedius	Petrotilapia_chrysos	0.117757	18.6922	0	0.0769103	28592.6	27504.4	21709.1
Diplotaxodon_macrops	Ctenopharynx_intermedius	Melanochromis_vermivorous	0.117757	18.3751	0	0.0644714	28752.9	27458.1	21672.6
Metriaclima_zebra	Tropheops_microstoma	Otopharynx_tetrastigma	0.117756	18.9485	0	0.0374618	35919.4	20126.9	15886.1
Pallidochromis_tokolosh	Bucochromis_heterotaenia	Melanochromis_vermivorous	0.117729	16.9117	0	0.0634302	30049.9	27763.1	21914.6
Mylochromis_lateristriga	Dimidiochromis_compressiceps	Petrotilapia_chrysos	0.117716	16.4368	0	0.0769314	27963.5	27708.8	21872.2
Pallidochromis_tokolosh	Copadichromis_quadrimaculatus	Iodotropheus_sprengerae	0.117696	18.8782	0	0.0786618	25662.9	23406.4	18476.9
Diplotaxodon_limnothrissa	Mylochromis_ericotaenia	Melanochromis_auratus	0.117665	15.4549	0	0.0615573	29915.5	28535.2	22527
Chindongo_flavus	Astatotilapia_calliptera	Otopharynx_heterodon	0.11765	16.0343	0	0.0426006	35322.6	29950.4	23644.9
Cynotilapia_afra	Taeniochromis_holotaenia	Pallidochromis_tokolosh	0.117648	9.9297	0	0.128493	24915.1	24252.1	19146.4
Cynotilapia_axelrodi	Fossorochromis_rostratus	Pallidochromis_tokolosh	0.117629	9.09313	4.68569e-19	0.128836	24884.9	24494.4	19338.4
Astatotilapia_calliptera	Placidochromis_johnstoni	Pallidochromis_tokolosh	0.117602	11.5759	0	0.117806	26262.8	20307.2	16033.5
Metriaclima_zebra	Tropheops_microstoma	Tramitichromis_brevis	0.117566	25.5284	0	0.0388646	38604.4	20864.1	16474.4
Mylochromis_lateristriga	Otopharynx_speciosus	Cynotilapia_afra	0.117562	15.2685	0	0.0963348	25752.4	25672.6	20271.4
Pallidochromis_tokolosh	Placidochromis_johnstoni	Melanochromis_auratus	0.117546	15.5595	0	0.055297	27744.6	24919.9	19677.6
Diplotaxodon_limnothrissa	Copadichromis_virginalis	Cynotilapia_afra	0.117526	16.2326	0	0.0909563	27111.5	24966.5	19715.2
Diplotaxodon_limnothrissa	Taeniolethrinops_praeorbitalis	Iodotropheus_sprengerae	0.117507	15.3022	0	0.0840729	26151	26137.5	20640.8
Pallidochromis_tokolosh	Nimbochromis_linni	Melanochromis_auratus	0.117504	14.5452	0	0.0558955	29222.8	26223.5	20708.8
Diplotaxodon_macrops	Tramitichromis_brevis	Melanochromis_vermivorous	0.117495	18.7915	0	0.0639954	30199.8	28926.5	22843.8
Labeotropheus_artatorostris	Tropheops_microstoma	Taeniolethrinops_praeorbitalis	0.117493	18.6804	0	0.0448362	35323.6	19040.1	15036.4
Metriaclima_callainos	Astatotilapia_calliptera	Stigmatochromis_modestus	0.117491	10.8537	0	0.0496297	25810.8	23852	18836.5
Chindongo_flavus	Stigmatochromis_woodei	Diplotaxodon_macrops	0.11748	11.1315	0	0.144624	26328	25823	20393.5
Petrotilapia_chrysos	Otopharynx_heterodon	Diplotaxodon_macrops	0.11747	8.96128	1.37459e-18	0.146622	30029.1	29625.4	23396.9
Labidochromis_ianthus	Dimidiochromis_compressiceps	Diplotaxodon_macrops	0.117447	9.33836	0	0.142784	29733.9	28309.1	22358.4
Diplotaxodon_limnothrissa	Buccochromis_nototaenia	Petrotilapia_chrysos	0.117439	19.1365	0	0.0770901	28549.8	28038.5	22145
Diplotaxodon_limnothrissa	Tyrannochromis_nigriventer	Metriaclima_zebra	0.117439	15.3322	0	0.0682597	27044.2	25645.5	20255
Astatotilapia_calliptera	Copadichromis_borleyi	Diplotaxodon_macrops	0.117436	12.5602	0	0.135608	30782.4	24621.9	19446.6
Tropheops_microstoma	Aulonocara_steveni	Pallidochromis_tokolosh	0.117436	10.3043	0	0.125109	20757	19895.2	15713.5
Diplotaxodon_limnothrissa	Aulonocara_steveni	Melanochromis_vermivorous	0.117413	16.3487	0	0.063222	28583.4	26510.6	20939.4
Diplotaxodon_limnothrissa	Taeniolethrinops_furcicauda	Abactochromis_labrosus	0.117412	17.7827	0	0.0532705	30961.6	28282.1	22338.6
Iodotropheus_sprengerae	Placidochromis_johnstoni	Pallidochromis_tokolosh	0.117401	10.4034	0	0.125936	24686.4	23382.9	18469.4
Metriaclima_zebra	Astatotilapia_calliptera	Aulonocara_sp._yellow	0.1174	14.2179	0	0.0699294	32924.8	25599.5	20220.2
Cynotilapia_axelrodi	Copadichromis_trimaculatus	Mylochromis_lateristriga	0.117384	11.0414	0	0.125696	23665.9	23484.6	18550.4
Diplotaxodon_macrops	Otopharynx_speciosus	Chindongo_flavus	0.117366	22.0321	0	0.0737023	29967.8	29033.5	22934.2
Pallidochromis_tokolosh	Tyrannochromis_nigriventer	Metriaclima_zebra	0.117361	16.2021	0	0.0646717	26811.2	24230.2	19140.2
Diplotaxodon_macrops	Nyassachromis_prostoma	Petrotilapia_chrysos	0.117337	19.1071	0	0.0758758	29545.1	28862.6	22800.6
Iodotropheus_sprengerae	Nimbochromis_livingstonii	Mylochromis_lateristriga	0.117325	11.8666	0	0.121881	22282	21222.8	16765.8
Labidochromis_ianthus	Tyrannochromis_nigriventer	Diplotaxodon_macrops	0.117311	11.6874	0	0.138059	26542.8	24150.2	19079
Iodotropheus_sprengerae	Buccochromis_rhoadesii	Diplotaxodon_limnothrissa	0.117309	10.0885	0	0.141475	28986.8	28148.5	22237.8
Pallidochromis_tokolosh	Mylochromis_epichoralis	Labidochromis_gigas	0.117307	14.9326	0	0.0663516	32079.9	30216.9	23871.9
Cynotilapia_axelrodi	Otopharynx_picta	Pallidochromis_tokolosh	0.117299	8.52217	6.00626e-17	0.129114	26625.8	26527.8	20957.8
Cynotilapia_axelrodi	Stigmatochromis_modestus	Pallidochromis_tokolosh	0.117289	9.43948	0	0.126479	23093.4	22478.9	17759.4
Diplotaxodon_limnothrissa	Placidochromis_electra	Melanochromis_vermivorous	0.117284	17.2023	0	0.0646368	28708	27040.5	21363.5
Dimidiochromis_kiwinge	Copadichromis_quadrimaculatus	Copadichromis_virginalis	0.117266	11.9948	0	0.154584	33302.4	31974.6	25262.6
Melanochromis_vermivorous	Mylochromis_epichoralis	Diplotaxodon_macrops	0.117261	10.5868	0	0.145942	31487.4	30590.9	24169.6
Astatotilapia_calliptera	Taeniolethrinops_praeorbitalis	Diplotaxodon_macrops	0.117216	10.239	0	0.136582	27060.9	22203.1	17544.1
Diplotaxodon_macrops	Buccochromis_rhoadesii	Melanochromis_auratus	0.117198	23.8994	0	0.0584431	31282.6	29430.6	23255.9
Petrotilapia_nigra	Copadichromis_borleyi	Pallidochromis_tokolosh	0.117181	9.40516	0	0.127621	26845	26287	20772.5
Labidochromis_ianthus	Astatotilapia_calliptera	Buccochromis_nototaenia	0.11718	14.5716	0	0.0451502	32270.8	26491	20933.8
Genyochromis_mento	Stigmatochromis_guttatus	Pallidochromis_tokolosh	0.117175	8.7913	6.19725e-18	0.124848	23505.2	22181.5	17528.5
Cynotilapia_afra	Stigmatochromis_modestus	Pallidochromis_tokolosh	0.117145	10.4011	0	0.12515	22952.5	21933.8	17333.8
Mylochromis_ericotaenia	Copadichromis_quadrimaculatus	Copadichromis_virginalis	0.117129	12.4323	0	0.159058	34014.9	32465.9	25657.9
Melanochromis_auratus	Tropheops_microstoma	Cyrtocara_moorei	0.117109	19.769	0	0.0399254	30401.9	16237.9	12833.4
Cynotilapia_axelrodi	Otopharynx_brooksi	Mylochromis_lateristriga	0.117094	10.3344	0	0.124285	21785.4	21361.6	16883.4
Diplotaxodon_macrops	Otopharynx_nitidus	Petrotilapia_chrysos	0.117084	18.5981	0	0.0748628	29019.1	28688.1	22674.4
Diplotaxodon_macrops	Placidochromis_electra	Melanochromis_auratus	0.117078	26.7931	0	0.0574236	28910.2	26936.2	21290
Petrotilapia_nigra	Otopharynx_speciosus	Diplotaxodon_macrops	0.117069	9.55417	0	0.142507	26697.9	25314.9	20008.9
Diplotaxodon_limnothrissa	Lethrinops_lethrinus	Labidochromis_ianthus	0.117065	14.4261	0	0.0759445	27234.4	26637.1	21054.1
Mylochromis_lateristriga	Taeniochromis_holotaenia	Melanochromis_vermivorous	0.117039	14.7272	0	0.0636662	27997.1	26032.9	20577.6
Mylochromis_lateristriga	Stigmatochromis_woodei	Melanochromis_vermivorous	0.117033	17.0172	0	0.063598	25974.2	24533.2	19392.5
Iodotropheus_sprengerae	Otopharynx_brooksi	Diplotaxodon_macrops	0.117017	11.8534	0	0.142115	23657.9	21872.9	17290.1
Iodotropheus_sprengerae	Astatotilapia_calliptera	Cheilotilapia_euchilus	0.117	16.183	0	0.0505367	33559.8	28662.6	22658.1
Astatotilapia_calliptera	Cyrtocara_moorei	Diplotaxodon_macrops	0.116991	11.029	0	0.131413	23819	18299.2	14466
Mylochromis_lateristriga	Hemitaenichromis_spilopterus	Labidochromis_gigas	0.116988	14.5407	0	0.0681715	29118.1	28265.4	22344.6
Aristochromis_christiae	Copadichromis_quadrimaculatus	Copadichromis_virginalis	0.116975	16.6084	0	0.157289	37339.5	35283	27893
Labidochromis_gigas	Eclectochromis_ornatus	Diplotaxodon_macrops	0.116975	11.1923	0	0.146144	32101.2	31909.1	25225.7
Melanochromis_vermivorous	Astatotilapia_calliptera	Otopharynx_nitidus	0.116969	14.2616	0	0.043274	35285.2	27946	22093
Cynotilapia_axelrodi	Copadichromis_borleyi	Pallidochromis_tokolosh	0.116963	9.92792	0	0.128106	27829.1	27246.6	21540.4
Mylochromis_lateristriga	Stigmatochromis_guttatus	Melanochromis_vermivorous	0.116959	17.2773	0	0.0633494	26497.4	24710.6	19535.6
Genyochromis_mento	Aulonocara_steveni	Diplotaxodon_limnothrissa	0.116955	9.82934	0	0.138042	24623	24087	19042.8
Diplotaxodon_limnothrissa	Taeniolethrinops_furcicauda	Labidochromis_ianthus	0.116928	17.2049	0	0.0753763	28952.8	27778	21962
Diplotaxodon_macrops	Lethrinops_albus	Petrotilapia_chrysos	0.116928	19.933	0	0.0764607	14799	14716.5	11635.2
Petrotilapia_nigra	Ctenopharynx_intermedius	Diplotaxodon_limnothrissa	0.116923	9.85037	0	0.141244	25918.9	25313.4	20013.6
Petrotilapia_chrysos	Hemitaenichromis_spilopterus	Pallidochromis_tokolosh	0.116921	10.5456	0	0.127881	28075.1	27467.9	21717.1
Labidochromis_ianthus	Mylochromis_epichoralis	Mylochromis_lateristriga	0.116911	11.6523	0	0.125462	29906.6	29538.4	23354.6
Diplotaxodon_limnothrissa	Otopharynx_heterodon	Petrotilapia_chrysos	0.116903	16.5495	0	0.0771112	30789.4	30163.4	23849.1
Mylochromis_lateristriga	Cyrtocara_moorei	Petrotilapia_chrysos	0.116902	18.2578	0	0.0744436	22183.2	21431.2	16945
Petrotilapia_chrysos	Astatotilapia_calliptera	Otopharynx_brooksi	0.116864	12.4713	0	0.0487849	25929.1	22777.9	18011.1
Cynotilapia_afra	Copadichromis_trimaculatus	Diplotaxodon_limnothrissa	0.116856	12.7417	0	0.141773	25062	23981	18962.8
Diplotaxodon_macrops	Otopharynx_nitidus	Melanochromis_vermivorous	0.116847	19.4671	0	0.0637954	30241.1	29132.1	23036.4
Genyochromis_mento	Lethrinops_albus	Pallidochromis_tokolosh	0.116842	8.41351	1.49414e-16	0.131942	13296.2	13230.2	10462
Mylochromis_lateristriga	Aristochromis_christiae	Labidochromis_ianthus	0.11684	15.5252	0	0.0755669	28737	28689.2	22686.5
Mylochromis_lateristriga	Champsochromis_caeruelus	Melanochromis_auratus	0.116817	19.3286	0	0.0583408	30109.1	27443.1	21702.1
Chindongo_flavus	Dimidiochromis_kiwinge	Diplotaxodon_macrops	0.116808	11.4613	0	0.145173	28289.8	27771.2	21962
Iodotropheus_sprengerae	Otopharynx_heterodon	Diplotaxodon_limnothrissa	0.116805	10.7809	0	0.141113	29908.8	29196.5	23089.2
Diplotaxodon_limnothrissa	Otopharynx_heterodon	Melanochromis_vermivorous	0.116799	16.0367	0	0.0662098	32162.4	30706.4	24283.6
Petrotilapia_chrysos	Dimidiochromis_kiwinge	Diplotaxodon_macrops	0.116795	10.1677	0	0.140884	27815.5	26510.8	20965.8
Diplotaxodon_limnothrissa	Mylochromis_epichoralis	Melanochromis_auratus	0.116785	17.1324	0	0.0616802	33472	31979	25290.8
Mylochromis_lateristriga	Stigmatochromis_woodei	Labidochromis_gigas	0.116764	13.0637	0	0.0647388	26610.1	24703.4	19537.6
Pallidochromis_tokolosh	Otopharynx_lithobates	Labidochromis_gigas	0.116732	14.5519	0	0.0655925	27929.5	26438.5	20911.2
Cynotilapia_afra	Cyrtocara_moorei	Pallidochromis_tokolosh	0.116728	9.52566	0	0.127711	20746.5	20284.2	16043.8
Labidochromis_ianthus	Dimidiochromis_strigatus	Diplotaxodon_macrops	0.116701	10.2438	0	0.143613	28262.6	26987.9	21347.1
Petrotilapia_nigra	Nyassachromis_prostoma	Diplotaxodon_limnothrissa	0.1167	9.57174	0	0.140958	27369.6	27266.9	21567.9
Astatotilapia_calliptera	Otopharynx_nitidus	Mylochromis_lateristriga	0.116699	9.27424	0	0.120041	28078.5	24348.5	19259.5
Genyochromis_mento	Placidochromis_electra	Pallidochromis_tokolosh	0.116698	8.74584	8.78033e-18	0.126151	24107	23359.5	18477.2
Petrotilapia_chrysos	Nimbochromis_livingstonii	Diplotaxodon_limnothrissa	0.116684	10.7102	0	0.137675	23883.4	22980.4	18177.9
Pallidochromis_tokolosh	Stigmatochromis_woodei	Melanochromis_auratus	0.116682	17.1398	0	0.0560726	27661.1	24748.9	19576.9
Mylochromis_lateristriga	Otopharynx_nitidus	Abactochromis_labrosus	0.116677	18.6274	0	0.0519556	31470.4	28374.6	22445.1
Melanochromis_vermivorous	Nimbochromis_polystigma	Diplotaxodon_macrops	0.11667	12.0543	0	0.142569	28481.9	27594.9	21828.6
Petrotilapia_nigra	Buccochromis_rhoadesii	Pallidochromis_tokolosh	0.116668	9.13519	4.68569e-19	0.128171	25931.8	25627.2	20272.2
Mylochromis_lateristriga	Stigmatochromis_woodei	Chindongo_flavus	0.116666	16.7913	0	0.0730043	25944.4	24979.1	19759.6
Mylochromis_lateristriga	Dimidiochromis_compressiceps	Melanochromis_vermivorous	0.116637	17.2133	0	0.0644279	29272	27980	22134.8
Pallidochromis_tokolosh	Trematocranus_placodon	Melanochromis_vermivorous	0.116636	16.1181	0	0.0637345	24906.8	23833.8	18854.8
Diplotaxodon_limnothrissa	Bucochromis_heterotaenia	Labidochromis_gigas	0.116614	16.4729	0	0.0668824	31481.1	29467.9	23312.9
Labidochromis_gigas	Astatotilapia_calliptera	Capidochromis_eucinostomus	0.116606	14.0034	0	0.0532912	38097.5	28875	22844.2
Mylochromis_lateristriga	Nimbochromis_polystigma	Melanochromis_vermivorous	0.116601	19.1216	0	0.0651529	27842.4	26884.1	21269.4
Pallidochromis_tokolosh	Tramitichromis_brevis	Petrotilapia_nigra	0.116587	13.7844	0	0.0896327	25760.6	25640.9	20286.4
Iodotropheus_sprengerae	Dimidiochromis_kiwinge	Mylochromis_lateristriga	0.116575	12.1935	0	0.122461	26092.9	25210.9	19946.6
Pallidochromis_tokolosh	Otopharynx_speciosus	Cynotilapia_axelrodi	0.116571	18.9642	0	0.0846952	26552.8	26049.8	20610.5
Diplotaxodon_macrops	Lethrinops_albus	Melanochromis_auratus	0.116538	24.4136	0	0.0574997	15966.2	14858.8	11757
Placidochromis_longimanus	Hemitilapia_oxyrhynchus	Copadichromis_trimaculatus	0.116507	5.59905	4.31123e-08	0.126527	35019	33201	26272
Diplotaxodon_limnothrissa	Otopharynx_lithobates	Melanochromis_auratus	0.116505	18.1935	0	0.0607348	28962.1	27859.9	22045.6
Labeotropheus_trewavasae	Tropheops_microstoma	Copadichromis_quadrimaculatus	0.116496	18.7286	0	0.0539991	35846.8	18406	14565
Diplotaxodon_limnothrissa	Cyrtocara_moorei	Melanochromis_auratus	0.116495	17.5854	0	0.0579943	25053	23003	18202.8
Pallidochromis_tokolosh	Otopharynx_speciosus	Melanochromis_vermivorous	0.116495	16.2407	0	0.0618147	30346.8	27239	21554.8
Astatotilapia_calliptera	Dimidiochromis_compressiceps	Diplotaxodon_limnothrissa	0.116491	12.1541	0	0.129126	31233.1	24189.6	19141.9
Diplotaxodon_macrops	Copadichromis_trimaculatus	Metriaclima_callainos	0.116485	16.3839	0	0.0802485	24949.6	24686.9	19535.6
Tropheops_microstoma	Otopharynx_speciosus	Pallidochromis_tokolosh	0.116477	10.3586	0	0.126212	23035.4	21452.1	16976.1
Pallidochromis_tokolosh	Stigmatochromis_woodei	Chindongo_flavus	0.116475	15.7591	0	0.071432	26206.8	25168	19916.8
Chindongo_flavus	Astatotilapia_calliptera	Stigmatochromis_modestus	0.116447	12.9359	0	0.0501844	28716.5	24858.2	19672.8
Mylochromis_lateristriga	Aulonocara_steveni	Cynotilapia_afra	0.116401	18.6024	0	0.0927855	23720.2	23653.8	18721.2
Diplotaxodon_limnothrissa	Copadichromis_trimaculatus	Melanochromis_auratus	0.116396	14.4047	0	0.0585753	29222.8	26242	20770
Mylochromis_lateristriga	Otopharynx_heterodon	Iodotropheus_sprengerae	0.116391	23.6063	0	0.0840674	28143.5	28043.8	22196.2
Petrotilapia_chrysos	Tyrannochromis_nigriventer	Diplotaxodon_limnothrissa	0.116378	10.6586	0	0.133573	26325.8	24745.5	19586.2
Pallidochromis_tokolosh	Mylochromis_epichoralis	Melanochromis_auratus	0.116368	17.1836	0	0.0585985	32834.4	30357.1	24028.4
Mylochromis_lateristriga	Aulonocara_steveni	Labidochromis_ianthus	0.116364	18.5135	0	0.0721034	26587.9	24938.9	19739.9
Petrotilapia_nigra	Buccochromis_nototaenia	Pallidochromis_tokolosh	0.116362	8.37308	2.08927e-16	0.128484	24889.4	24669.4	19526.6
Labidochromis_ianthus	Astatotilapia_calliptera	Bucochromis_heterotaenia	0.116359	18.6278	0	0.0412793	32788	27266.5	21582.5
Diplotaxodon_limnothrissa	Taeniolethrinops_praeorbitalis	Abactochromis_labrosus	0.116355	14.3361	0	0.0527439	29657	27267.2	21583.2
Mylochromis_lateristriga	Fossorochromis_rostratus	Petrotilapia_chrysos	0.116351	14.9025	0	0.0745244	26345.9	25476.4	20165.9
Pallidochromis_tokolosh	Ctenopharynx_intermedius	Labidochromis_ianthus	0.116327	16.3009	0	0.0730051	28303.1	26287.1	20808.6
Pallidochromis_tokolosh	Maravichromis_mola	Melanochromis_vermivorous	0.116313	17.4479	0	0.0647741	31120.1	29957.4	23714.6
Astatotilapia_calliptera	Taeniochromis_holotaenia	Diplotaxodon_macrops	0.116311	11.1027	0	0.132855	28664.5	22146.5	17531.5
Pallidochromis_tokolosh	Cyrtocara_moorei	Chindongo_flavus	0.116306	16.7179	0	0.0702532	23592.8	22103	17497.2
Diplotaxodon_macrops	Copadichromis_borleyi	Melanochromis_auratus	0.116292	17.2819	0	0.0590597	32724.4	30835.6	24410.9
Diplotaxodon_limnothrissa	Taeniolethrinops_macrorhynchus	Labidochromis_ianthus	0.116278	16.6069	0	0.0749351	27692.5	26729	21160.5
[truncated: 47,035 more rows]
